# Supplementary material for: Notes about morphological features of the Western Hemisphere subtribe Ardistomina, and revision of genus Semiardistomis Kult (Coleoptera, Carabidae, Scaritinae, Clivinini)
Source: Zookeys. 2012 Jul 24;(210):19–67. doi: 10.3897/zookeys.210.3042 (PMC3406452; doi:10.3897/zookeys.210.3042)
Supplement: XML Treatment for Ardistomina [file zookeys.210.3042-treatment1.xml]

<!DOCTYPE tp:taxon-treatment
  PUBLIC "-//TaxonX//DTD Taxonomic Treatment Publishing DTD v0 20100105//EN" "tax-treatment-NSO.dtd">
<tp:taxon-treatment xmlns:tp="http://www.plazi.org/taxpub"><tp:treatment-meta><mixed-citation publication-type="journal"><person-group><name><surname>Valdés</surname><given-names>Pavel</given-names></name></person-group><article-title>Notes about morphological features of the Western Hemisphere subtribe Ardistomina, and revision of genus 
                    <italic>Semiardistomis</italic> Kult (Coleoptera, Carabidae, Scaritinae, Clivinini)
                </article-title><source>Zookeys</source><day>24</day><month>7</month><year>2012</year><volume>2012</volume><issue>210</issue><fpage>19</fpage><lpage>67</lpage><pub-id pub-id-type="doi">10.3897/zookeys.210.3042</pub-id></mixed-citation></tp:treatment-meta><tp:nomenclature><label>Subtribe</label><tp:taxon-name>
                        <tp:taxon-name-part taxon-name-part-type="subtribe">Ardistomina</tp:taxon-name-part>
                    </tp:taxon-name></tp:nomenclature><tp:treatment-sec sec-type="Diagnosis"><title>Diagnosis.</title><p>Within the <tp:taxon-name>Clivinini</tp:taxon-name>. the subtribe <tp:taxon-name>Ardistomina</tp:taxon-name> is characterized as follows: Elytron latero-distally (<xref ref-type="fig" rid="F5">Fig. 22</xref>) with a plica (<bold>ep</bold>) and an adjacent abdominal (segment VII) pleural projection (<bold>app</bold>) that together form an elytral-abdominal locking mechanism; ovipositor (<xref ref-type="fig" rid="F7">Figs 27–30</xref>) with an asetose quadranguloid laterotergite, and unsegmented gonocoxa bearing at apex few long setae.
                    </p></tp:treatment-sec><tp:treatment-sec sec-type="Included genera"><title>Included genera.</title><p>This subtribe includes <italic><tp:taxon-name>Aspidoglossa</tp:taxon-name></italic> Putzeys,<italic> Semiardistomis</italic> Kult, and <italic><tp:taxon-name>Ardistomis</tp:taxon-name></italic> Putzeys.
                    </p></tp:treatment-sec><tp:treatment-sec sec-type="Comparative morphology"><title>Comparative morphology.</title><p>Mandibles, labium, and female genitalia (source of many diagnostic features within the tribe <tp:taxon-name>Clivinini</tp:taxon-name>) were compared within the ardistomines and between that subtribe and selected members of the nominotypic <tp:taxon-name>Clivinina</tp:taxon-name>. The latter taxon was represented by Western Hemisphere members of six exemplar genera: <italic><tp:taxon-name>Clivina</tp:taxon-name></italic> Latreille, <italic><tp:taxon-name>Oxydrepanus</tp:taxon-name></italic> Putzeys, <italic><tp:taxon-name>Schizogenius</tp:taxon-name></italic> Putzeys,<italic> Ancus</italic> Putzeys, <italic><tp:taxon-name>Nyctosyles</tp:taxon-name></italic> Putzeys, and <italic><tp:taxon-name>Obadius</tp:taxon-name></italic> Burmeister. Also, mandibles of <italic><tp:taxon-name>Dyschiriodes</tp:taxon-name></italic> Jeannel (subtribe <tp:taxon-name>Dyschiriina</tp:taxon-name>) were included.
                    </p><p><bold>Mandibles:</bold> Compared to those of <tp:taxon-name>Dyschiriina</tp:taxon-name> (<xref ref-type="fig" rid="F3">Figs 12A–12D</xref>), the mandibles of the clivinines (<xref ref-type="fig" rid="F3">Figs 9A–9D</xref> to <xref ref-type="fig" rid="F3">11A–11D</xref>) and ardistomines (<xref ref-type="fig" rid="F3">Figs 6A–6D</xref> to <xref ref-type="fig" rid="F3">8A–8D</xref>) are relatively straight.
                    </p><p>For dentition, <italic><tp:taxon-name>Dyschiriodes</tp:taxon-name></italic> exhibits the least number of occlusal teeth. The clivinine genera <italic><tp:taxon-name>Clivina</tp:taxon-name></italic> (<xref ref-type="fig" rid="F3">Figs 9A–9D</xref>)and <italic><tp:taxon-name>Oxydrepanus</tp:taxon-name></italic> (<xref ref-type="fig" rid="F3">Figs 10A–10D</xref>), and the ardistomine genera <italic><tp:taxon-name>Aspidoglossa</tp:taxon-name></italic> (<xref ref-type="fig" rid="F3">Figs 8A–8D</xref>) and <italic><tp:taxon-name>Ardistomis</tp:taxon-name></italic> (<xref ref-type="fig" rid="F3">Figs 7A–7D</xref>)have a full complement of occlusal teeth, <italic><tp:taxon-name>Semiardistomis</tp:taxon-name></italic> (<xref ref-type="fig" rid="F3">Figs 6A–6D</xref>) and <italic><tp:taxon-name>Schizogenius</tp:taxon-name></italic> (<xref ref-type="fig" rid="F3">Figs 11A–11D</xref>) lack the premolar tooth.
                    </p><p>In values for L/W (a measure of relative length), the mandibles of clivinines, dyschiriines, and the ardistomine <italic><tp:taxon-name>Aspidoglossa</tp:taxon-name></italic> are relatively short (L/W 1.44–1.68), whereas the mandibles of the ardistomine genera <italic><tp:taxon-name>Semiardistomis</tp:taxon-name></italic> (L/W 1.86) and <italic><tp:taxon-name>Ardistomis</tp:taxon-name></italic> (L/W 2.25) are relatively long, with a slender terebra.
                    </p><p><bold>Labium:</bold> In form, the mentum (<bold>m</bold>) is markedly to slightly transverse (L/W 0.43–0.56) among the clivinine genera (<xref ref-type="fig" rid="F4">Figs 17A–21A</xref>); among the ardistomine genera (<xref ref-type="fig" rid="F4">Figs 13A–16A</xref>) the mentum is slightly transverse to slightly elongate (L/W 0.57–0.95), a morphocline being <italic>Aspidoglossa—Semiardistomis—Ardistomis</italic>.
                    </p><p><!--PageBreak-->In the <tp:taxon-name>Ardistomina</tp:taxon-name>, the apex of the lateral lobes (<bold>ll</bold>) is extended distally beyond the apex of the mental tooth (<bold>mt</bold>). This feature is varied among the clivinines: lateral lobes not extended beyond the apex of the mental tooth (<italic><tp:taxon-name>Clivina</tp:taxon-name></italic>, <italic><tp:taxon-name>Oxydrepanus</tp:taxon-name></italic>, and <italic><tp:taxon-name>Nyctosyles</tp:taxon-name></italic>, <xref ref-type="fig" rid="F4">Figs 17A, 18A, 21A</xref>), to slightly extended beyond that line (<italic><tp:taxon-name>Schizogenius</tp:taxon-name></italic> and <italic><tp:taxon-name>Ancus</tp:taxon-name></italic>, <xref ref-type="fig" rid="F4">Figs 19A, 20A</xref>).
                    </p><p>The paraglossae (<bold>pg</bold>) are elongate, extended distinctly beyond the apex of the glossal sclerite (<bold>gs</bold>) in most genera of <tp:taxon-name>Ardistomina</tp:taxon-name> and <tp:taxon-name>Clivinina</tp:taxon-name>. In the ardistomine <italic><tp:taxon-name>Ardistomis</tp:taxon-name></italic> (<xref ref-type="fig" rid="F4">Fig. 15B</xref>) and clivinine <italic><tp:taxon-name>Nyctosyles</tp:taxon-name></italic> (<xref ref-type="fig" rid="F4">Fig. 21B</xref>) the paraglossae are much shorter than the glossal sclerite.
                    </p><p>The glossal sclerite (<bold>gs</bold>) varies appreciably in both subtribes, being very large and rotund in <italic><tp:taxon-name>Semiardistomis</tp:taxon-name></italic> (<xref ref-type="fig" rid="F4">Figs 13B, 14B</xref>4), broad with a broad apex in <italic><tp:taxon-name>Nyctosyles</tp:taxon-name></italic> (<xref ref-type="fig" rid="F4">Fig. 21</xref>), and narrower and shorter in the remaining ardistomines and clivinines.
                    </p><p>The glossal sclerite in the genus <italic><tp:taxon-name>Semiardistomis</tp:taxon-name></italic> has an extra pair of preapical setae (<xref ref-type="fig" rid="F4">Figs 13B, 14B</xref>, <bold>pas</bold>). All other ardistomine and clivinine genera have a single pair of glossal setae (<bold>as</bold>).
                    </p><p>Labial palpomere 3 (<bold>lp3</bold>) is elongate and fusiform in the <tp:taxon-name>Ardistomina</tp:taxon-name> (<xref ref-type="fig" rid="F4">Figs 13A–16A</xref>). This sclerite varies in the clivinines: fusiform in <italic><tp:taxon-name>Clivina</tp:taxon-name></italic> (<xref ref-type="fig" rid="F4">Fig. 17A</xref>), and variously widened in the remaining clivinine exemplar genera (<xref ref-type="fig" rid="F4">Figs 18A–21A</xref>).
                    </p><p><bold>Female genitalia:</bold> The ovipositor sclerites come in two types, either ardistomine (<xref ref-type="fig" rid="F7">Figs 27–30</xref>) or clivinine (<xref ref-type="fig" rid="F8">Figs 31A–36A</xref>). For clivinine genera <italic><tp:taxon-name>Clivina</tp:taxon-name></italic>, <italic><tp:taxon-name>Nyctosyles</tp:taxon-name></italic> and <italic><tp:taxon-name>Obadius</tp:taxon-name></italic>, the gonocoxa is segmented, each segment designated as a gonocoxite (<bold>gc1, gc2</bold>). Gonocoxite 2 is more or less falcate. In ardistomine females, in contrast, the gonocoxa (<bold>gc</bold>) is unsegmented, and slightly curved or essentially straight. The laterotergites (<bold>lt</bold>) of clivinines are more or less triangular, whereas those of ardistomines are rectanguloid. Further, the laterotergites and gonocoxites of clivinines are setose along their margins, but the apex of gonocoxite 2 is glabrous. In contrast, for ardistomines, the ovipositor sclerites are essentially glabrous, but the apex of the gonocoxa bears a few setae. An unsegmented gonocoxa with reduced number of setae is also seen in <tp:taxon-name>Dyschiriina</tp:taxon-name> (Fedorenko, 1996). Within the ardistomines, the gonocoxae of <italic><tp:taxon-name>Aspidoglossa</tp:taxon-name></italic> and <italic><tp:taxon-name>Ardistomis</tp:taxon-name></italic> are moderately broad (<xref ref-type="fig" rid="F7">Figs 29, 30</xref>), but those of <italic><tp:taxon-name>Semiardistomis</tp:taxon-name></italic> (<xref ref-type="fig" rid="F7">Figs 27, 28</xref>) are slender, virtually rod-like.
                    </p><p>Within the <tp:taxon-name>Clivinina</tp:taxon-name>, the reproductive tract (<xref ref-type="fig" rid="F8">Figs 31A–36A</xref>) is strikingly varied, but the range of variation is about as extensive as, and similar to, that of the <tp:taxon-name>Ardistomina</tp:taxon-name>, and thus uninformative from a diagnostic perspective at subtribal level. Within each subtribe, the genera are clearly distinguishable from one another. Here, I treat only the ardistomine genera.
                    </p><p>In <italic><tp:taxon-name>Aspidoglossa</tp:taxon-name></italic> females (<xref ref-type="fig" rid="F7">Fig. 30</xref>), the spermathecal duct (<bold>spd</bold>) is narrow, elongate, with few loose coils proximally; the spermathecal gland (<bold>spgd</bold>) is relatively short. The female tract of <italic><tp:taxon-name>Ardistomis</tp:taxon-name></italic> (<xref ref-type="fig" rid="F7">Fig. 29</xref>) is narrow, relatively short; the spermatheca (<bold>sp</bold>) is moderately long and markedly expanded distally. For <italic><tp:taxon-name>Semiardistomis</tp:taxon-name></italic> females (<xref ref-type="fig" rid="F7">Figs 27, 28</xref>) the reproductive tracts of the two species-groups are sufficiently different from one another to require separate descriptions. They also<!--PageBreak--> differ markedly from the reproductive tracts of <italic><tp:taxon-name>Aspidoglossa</tp:taxon-name></italic> and <italic><tp:taxon-name>Ardistomis</tp:taxon-name></italic>. For details, see species-group treatments, below.
                    </p></tp:treatment-sec><tp:treatment-sec sec-type="Habitat"><title>Habitat.</title><p>The members of the <tp:taxon-name>Ardistomina</tp:taxon-name> are hygrophilous or mesophilous, living in riparian situations, lowland swamp forests, or wet montane tropical forest.
                    </p></tp:treatment-sec><tp:treatment-sec sec-type="Relationships"><title>Relationships.</title><p>As indicated above, of the three ardistomine genera, <italic><tp:taxon-name>Aspidoglossa</tp:taxon-name></italic> is most similar to members of subtribe <tp:taxon-name>Clivinina</tp:taxon-name> in mandibular and mental proportions and is more remote from <italic><tp:taxon-name>Ardistomis</tp:taxon-name></italic> and <italic><tp:taxon-name>Semiardistomis</tp:taxon-name></italic> in structure of the female reproductive tract than the latter two genera are from each other. In turn, <italic><tp:taxon-name>Ardistomis</tp:taxon-name></italic> and <italic><tp:taxon-name>Semiardistomis</tp:taxon-name></italic> share elongate mandibles and mentum. Based on these observations, I conclude that relationships of these three genera may be summarized using brackets as follows: [<italic><tp:taxon-name>Aspidoglossa</tp:taxon-name></italic> [<italic><tp:taxon-name>Ardistomis</tp:taxon-name></italic> + <italic><tp:taxon-name>Semiardistomis</tp:taxon-name></italic>]]
                    </p></tp:treatment-sec><tp:treatment-sec sec-type="Geographical distribution"><title>Geographical distribution.</title><p>This subtribe is a Western Hemisphere indigenous group. Its range extends in South America east of the Andes mountain range from central Argentina northward through Colombia, Middle America, and the West Indies to temperate North America, principally east of the Mississippi drainage basin.</p></tp:treatment-sec><tp:treatment-sec><!--Section generated to contain objects referenced in tp:taxon-treatment.--><fig id="F5" position="float" orientation="portrait"><label>Figures 22–24.</label><caption><p><bold>22</bold> Body extremity (lateral aspect) of <italic><tp:taxon-name>Semiardistomis labialis</tp:taxon-name></italic> (Chaudoir) <bold>23–24</bold> Protarsus (ventral aspect) of <italic><tp:taxon-name>Semiardistomis</tp:taxon-name></italic> <bold>23</bold> <italic><tp:taxon-name>Semiardistomis labialis</tp:taxon-name></italic> (Chaudoir) <bold>24</bold> <italic><tp:taxon-name>Semiardistomis glabratus</tp:taxon-name></italic> (Putzeys). Legend: <bold>app</bold> abdominal epipleural projectionof abdominal sternum VII <bold>ep</bold> elytral plica. Scale bar 1 mm.</p></caption><graphic xmlns:xlink="http://www.w3.org/1999/xlink" xlink:href="ZooKeys-210-019-g005.jpg" position="float" orientation="portrait" xlink:type="simple"/></fig><fig id="F7" position="float" orientation="portrait"><label>Figures 27–30.</label><caption><p>Female genitalia (ventral aspect). of <tp:taxon-name>Ardistomina</tp:taxon-name> <bold>27</bold> <italic><tp:taxon-name>Semiardistomis glabratus</tp:taxon-name></italic> (Putzeys) <bold>28</bold><italic> Semiardistomis labialis</italic> (Chaudoir) <bold>29</bold> <italic><tp:taxon-name>Ardistomis fasciolatus</tp:taxon-name></italic> Putzeys <bold>30</bold> <italic><tp:taxon-name>Aspidoglossa mexicana</tp:taxon-name></italic> (Chaudoir). Legend: <bold>bc</bold> bursa copulatrix <bold>gc</bold> gonocoxa (gonocoxite 1 and 2, fused) <bold>lt</bold> laterotergite <bold>mt</bold> mediotergite <bold>sp</bold> spermatheca <bold>spd</bold> spermathecal duct <bold>spg</bold> spermathecal gland <bold>spgd</bold> spermathecal gland duct.Scale bar 0.1 mm.</p></caption><graphic xmlns:xlink="http://www.w3.org/1999/xlink" xlink:href="ZooKeys-210-019-g007.jpg" position="float" orientation="portrait" xlink:type="simple"/></fig><fig id="F3" position="float" orientation="portrait"><label>Figures 6–12.</label><caption><p>Mandibles ofArdistomina<bold>,</bold> <tp:taxon-name>Clivinina</tp:taxon-name> and <tp:taxon-name>Dyschiriina</tp:taxon-name> with length/width ratios: <bold>A</bold> left, dorsal aspect <bold>B</bold> right, dorsal aspect <bold>C</bold> left, ventral aspect and <bold>D</bold> right, ventral aspect) <bold>6</bold> <italic><tp:taxon-name>Semiardistomis labialis</tp:taxon-name></italic> (Chaudoir) <bold>7</bold> <italic><tp:taxon-name>Ardistomis fasciolatus</tp:taxon-name></italic> Putzeys <bold>8</bold> <italic><tp:taxon-name>Aspidoglossa mexicana</tp:taxon-name></italic> (Chaudoir) <bold>9</bold> <italic><tp:taxon-name>Oxydrepanus rufus</tp:taxon-name></italic> (Putzeys) <bold>10</bold> <italic><tp:taxon-name>Clivina dentipes</tp:taxon-name></italic> Dejean <bold>11</bold> <italic><tp:taxon-name>Schizogenius arimao</tp:taxon-name></italic> Darlington <bold>12</bold> <italic><tp:taxon-name>Dyschiriodes larochellei</tp:taxon-name></italic> Bousquet. Legend: Occlusal teeth: <bold>m</bold> molar <bold>pm</bold> premolar <bold>rt</bold> retinacular <bold>tt</bold> terebral. Ventral surface: <bold>vg</bold> ventral groove <bold>mt</bold> microtrichia. Scale bar 0.1 mm.</p></caption><graphic xmlns:xlink="http://www.w3.org/1999/xlink" xlink:href="ZooKeys-210-019-g003.jpg" position="float" orientation="portrait" xlink:type="simple"/></fig><fig id="F4" position="float" orientation="portrait"><label>Figures 13–21.</label><caption><p>Labium ofClivinini (ventral aspects): <bold>A</bold> mentum and palpi <bold>B</bold> ligula <bold>C</bold> mental carina, lateral aspect. <bold>13–14</bold> Genus <italic><tp:taxon-name>Semiardistomis</tp:taxon-name></italic>: <bold>13</bold> S. glabratus (Putzeys) <bold>14</bold> <italic><tp:taxon-name>Semiardistomis labialis</tp:taxon-name></italic> (Chaudoir) <bold>15</bold><italic> Ardistomis fasciolatus</italic> Putzeys <bold>16</bold> <italic><tp:taxon-name>Aspidoglossa mexicana</tp:taxon-name></italic> (Chaudoir) <bold>17</bold> <italic><tp:taxon-name>Clivina dentipes</tp:taxon-name></italic> Dejean <bold>18</bold> <italic><tp:taxon-name>Oxydrepanus rufus</tp:taxon-name></italic> (Putzeys) <bold>19</bold> <italic><tp:taxon-name>Schizogenius arimao</tp:taxon-name></italic> Darlington <bold>20</bold> <italic><tp:taxon-name>Ancus excavaticeps</tp:taxon-name></italic> (Putzeys) <bold>21</bold> <italic><tp:taxon-name>Nyctosyles planicollis</tp:taxon-name></italic> (Reiche). Legend: <bold>as</bold> apical setae of glossal sclerite <bold>gs</bold> glossal sclerite <bold>lp2</bold> labial palpomere 2 <bold>lp3</bold> labial palpomere 3 <bold>ll</bold> lateral lobes <bold>mc</bold> median carina <bold>m</bold> mentum <bold>mt</bold> mental tooth <bold>pas</bold> preapical seta of glossal sclerite <bold>pg</bold> paraglossa. Scale bar 0.1 mm.</p></caption><graphic xmlns:xlink="http://www.w3.org/1999/xlink" xlink:href="ZooKeys-210-019-g004.jpg" position="float" orientation="portrait" xlink:type="simple"/></fig><fig id="F8" position="float" orientation="portrait"><label>Figures 31–36.</label><caption><p>Female genitalia (dorsal aspect) and gonocoxites /laterotergites (lateral aspect) of <tp:taxon-name>Clivinina</tp:taxon-name> <bold>31</bold> <italic><tp:taxon-name>Clivina dentipes</tp:taxon-name></italic> Dejean <bold>32</bold> <italic><tp:taxon-name>Oxydrepanus rufus</tp:taxon-name></italic> (Putzeys) <bold>33</bold> <italic><tp:taxon-name>Schizogenius arimao</tp:taxon-name></italic> Darlington <bold>34</bold> <italic><tp:taxon-name>Nyctosyles planicollis</tp:taxon-name></italic> (Reiche) <bold>35</bold> <italic><tp:taxon-name>Ancus excavaticeps</tp:taxon-name></italic> (Putzeys) <bold>36</bold> <italic><tp:taxon-name>Obadius insignis</tp:taxon-name></italic> Burmeister. Legend: See legend for <bold>Figs</bold> <bold>27–30</bold>, except gonocoxite 1 (<bold>gc1</bold>) and. gonocoxite 2 (<bold>gc2</bold>) Scale bar 0.1 mm.</p></caption><graphic xmlns:xlink="http://www.w3.org/1999/xlink" xlink:href="ZooKeys-210-019-g008.jpg" position="float" orientation="portrait" xlink:type="simple"/></fig></tp:treatment-sec></tp:taxon-treatment>
