# Supplementary material for: Notes about morphological features of the Western Hemisphere subtribe Ardistomina, and revision of genus Semiardistomis Kult (Coleoptera, Carabidae, Scaritinae, Clivinini)
Source: Zookeys. 2012 Jul 24;(210):19–67. doi: 10.3897/zookeys.210.3042 (PMC3406452; doi:10.3897/zookeys.210.3042)
Supplement: XML Treatment for Semiardistomis [file zookeys.210.3042-treatment2.xml]

<!DOCTYPE tp:taxon-treatment
  PUBLIC "-//TaxonX//DTD Taxonomic Treatment Publishing DTD v0 20100105//EN" "tax-treatment-NSO.dtd">
<tp:taxon-treatment xmlns:tp="http://www.plazi.org/taxpub"><tp:treatment-meta><mixed-citation publication-type="journal"><person-group><name><surname>Valdés</surname><given-names>Pavel</given-names></name></person-group><article-title>Notes about morphological features of the Western Hemisphere subtribe Ardistomina, and revision of genus 
                    <italic>Semiardistomis</italic> Kult (Coleoptera, Carabidae, Scaritinae, Clivinini)
                </article-title><source>Zookeys</source><day>24</day><month>7</month><year>2012</year><volume>2012</volume><issue>210</issue><fpage>19</fpage><lpage>67</lpage><pub-id pub-id-type="doi">10.3897/zookeys.210.3042</pub-id></mixed-citation></tp:treatment-meta><tp:nomenclature><label>Genus</label><tp:taxon-name>
                        <tp:taxon-name-part taxon-name-part-type="genus">Semiardistomis</tp:taxon-name-part>
                    <object-id xmlns:xlink="http://www.w3.org/1999/xlink" xlink:type="simple">http://species-id.net/wiki/Semiardistomis</object-id>
								</tp:taxon-name><tp:taxon-authority>Kult, 1950</tp:taxon-authority><tp:nomenclature-citation-list><tp:nomenclature-citation><tp:taxon-name>Ardistomis (Semiardistomis)</tp:taxon-name><comment> Kult, 1950: 301. Type species: <italic><tp:taxon-name>Clivina labialis</tp:taxon-name></italic> Chaudoir, 1837, designated by <xref ref-type="bibr" rid="B20">Kult (1950</xref>: 301).</comment></tp:nomenclature-citation><tp:nomenclature-citation><tp:taxon-name>Ardistomis (Ardistomiellus)</tp:taxon-name><comment> Kult, 1950: 303. Type Species: <italic><tp:taxon-name>Ardistomis viridis</tp:taxon-name></italic> Say, 1823, designated by <xref ref-type="bibr" rid="B20">Kult (1950</xref>: 303). Synonymy established by <xref ref-type="bibr" rid="B37">Whitehead [in Reichardt] (1977</xref>: 392).</comment></tp:nomenclature-citation><tp:nomenclature-citation><tp:taxon-name>Semiardistomis</tp:taxon-name><comment> Kult. <xref ref-type="bibr" rid="B30">Nichols (1988b</xref>: 98); <xref ref-type="bibr" rid="B3">Ball and Bousquet (2001</xref>: 45, 74); <xref ref-type="bibr" rid="B7">Bousquet (2006</xref>: 10); <xref ref-type="bibr" rid="B35">Valdés (2007</xref>: 24); <xref ref-type="bibr" rid="B15">Erwin (2011</xref>: 233).</comment></tp:nomenclature-citation></tp:nomenclature-citation-list></tp:nomenclature><tp:treatment-sec sec-type="Diagnostic combination"><title>Diagnostic combination.</title><p>Features of adults used in recognition of this genus include: antennomere 2 shorter than antennomere 3 (<xref ref-type="fig" rid="F1">Fig. 1</xref>, <bold>a2, a3</bold>); glossal sclerite of ligula (<xref ref-type="fig" rid="F4">Figs 13B, 14B</xref>) with a secondary pair of setae; mentum with median carina (<xref ref-type="fig" rid="F4">Figs 13C, 14C</xref>) extended distal in form of an appendiform keel; protibia (<xref ref-type="fig" rid="F5">Figs 23, 24</xref>) with basal half of ventral surface with a group of setae.
                    </p></tp:treatment-sec><tp:treatment-sec sec-type="Description"><title>Description.</title><p><bold>Adult. Body shape, color and size</bold> (<xref ref-type="fig" rid="F1">Figs 1, 2</xref>, <xref ref-type="fig" rid="F9">37</xref>–<xref ref-type="fig" rid="F10">41</xref>, <xref ref-type="fig" rid="F12">44</xref><xref ref-type="fig" rid="F13"/><xref ref-type="fig" rid="F14"/>–<xref ref-type="fig" rid="F15">52</xref>): Body pedunculate. Body size small, ranging from 4.0 to 7.5 mm. Body monochromous, dark with metallic greenish and/ or brassy luster, shiny in species without microsculpture; appendages reddish brown. One species, <italic><tp:taxon-name>Semiardistomis laevistriatus</tp:taxon-name></italic> (Fleutiaux &amp; Sallé), is dark brown a color also found in monticolous brachypterous species of the genus <italic><tp:taxon-name>Ardistomis</tp:taxon-name></italic>.
                    </p><p><bold>Microsculpture:</bold> Frontoclypeus mostly smooth; supraantennal lobes smooth; vertex with mesh pattern isodiametric; gena with mesh pattern isodiametric; gula with mesh pattern transverse. Mandibles smooth; submentum and mentum with mesh pattern isodiametric. Pronotal disc generally smooth or with mesh pattern <!--PageBreak-->isodiametric, microlines very shallow, marginally and smooth at the center; proepisternum smooth or with isodiametric mesh pattern, submarginal band of microsculpture absent; prosternum smooth or with mesh pattern transverse. Metasternum smooth or with mesh pattern transverse. Abdominal sterna smooth or with mesh pattern transverse. Elytra smooth or with isodiametric mesh pattern covering entirely or only part of the disc.
                    </p><p><bold>Chaetotaxy:</bold> Two pair of supraorbital setae (except for <italic><tp:taxon-name>Semiardistomis puncticollis</tp:taxon-name></italic>); pronotal disc with two pair of marginal setae (except for <italic><tp:taxon-name>Semiardistomis puncticollis</tp:taxon-name></italic> and <italic><tp:taxon-name>Semiardistomis viridis</tp:taxon-name></italic>); except for hirsute species, setae on elytral disc located in interval 3 and <italic><tp:taxon-name>Semiardistomis darlingtoni</tp:taxon-name></italic> (Kult) also in interval 5; abdominal sterna IV-VII with accessory setae.
                    </p><p><bold>Head capsule:</bold> Clypeus with anterior margin concave medially; lateral lobes distinct, projected at the same level or below anterior margin. Antennal lobes prominent, sometimes partially sulcate medially in basal half. Frontoclypeus smooth except in <italic><tp:taxon-name>Semiardistomis rugosus</tp:taxon-name></italic> (Putzeys). Frontal impressions deep and wide from base of antennal lobes to anterior margin of clypeus. Gena with sides subparallel. <bold>Eyes:</bold> Hemispherical, prominent. <bold>Antennae</bold> (<xref ref-type="fig" rid="F1">Figs 1, 2</xref>): Filiform to submoniliform. Antennomere 1 (<bold>a1</bold>) with<!--PageBreak--> single preapical seta. Antennomere 2 (<bold>a2</bold>) with few setae, shorter than antennomere 3 (<bold>a3</bold>). Antennomeres 4–11 densely setose, setae short.
                    </p><p><bold>Mouthparts:</bold> <bold>Labrum</bold> (<xref ref-type="fig" rid="F2">Figs 3, 4</xref>): anterior margin angulate, dentiform medially (<bold>dp</bold>); dorsal setae (<bold>ds</bold>) 7, as for most <tp:taxon-name>Clivinini</tp:taxon-name>; apical portion of epipharyngeal setae (<bold>es</bold>) serrulate anteriolaterally. <bold>Maxillae</bold> (<xref ref-type="fig" rid="F3">Fig. 5</xref>) with lacinia (<bold>lac</bold>) apical tooth sharp and curved; galeomere 1 (<bold>g1</bold>) slender, a little longer than galeomere 2 (<bold>g2</bold>), the latter flat, broad and sinuate in outline; palpomere 2 (<bold>mp2</bold>) thick and triangular in outline; palpomere 3 (<bold>mp3</bold>) subequal in length to palpomere 4 (<bold>mp4</bold>); palpomere 4 apically acuminate. Stipes (<bold>st</bold>) with 4 setae, palpifer (<bold>pf</bold>) with one seta. (This structure shows little difference from other clivinines being most similar to that of <italic><tp:taxon-name>Ardistomis</tp:taxon-name></italic>. <bold>Mandibles</bold> (<xref ref-type="fig" rid="F3">Figs 6A–6D</xref>): elongate, about 1.9 times longer than wide; ventral groove (<bold>vg</bold>) moderate in length, with short microtrichia (<bold>mt</bold>); left mandible with terebral ridge curved, the terebral tooth (<bold>tt</bold>) blunt and moderate in size, visible from ventral view, retinaculum (<bold>rt</bold>) broad, premolar tooth (<bold>pm</bold>) absent, the molar tooth (<bold>m</bold>) broad and rounded; right mandible with terebral ridge more or less straight, the terebral tooth small, not visible from ventral view, the retinaculum with acute anterior tooth, premolar tooth absent, and the molar tooth broad and rounded. <bold>Labium</bold> (<xref ref-type="fig" rid="F4">Figs 13A–C, 14A–C</xref>) with mental–submental suture complete; submentum with paramedian projections distinct, two pair of setae; mentum (<bold>m</bold>) trapezoidal, about 1.5 times wider than long; two pair of setae; lateral lobes with anterior margins angulate; mental tooth (<bold>mt</bold>) with distal margin almost straight, about 1/3 length of lateral lobes (<bold>ll</bold>); median carina (<bold>mc</bold>)(13C, 14C) extended distad, or not, beyond anterior margin of lateral lobes; pit organs (<bold>po</bold>) distinct, opened through oval orifices in basal part of mentum or on mental–submental suture; palpomere 3 (<bold>lp3</bold>) subequal in length to palpomere 2, palpomere 2 (<bold>lp2</bold>) bisetose; ligula (<xref ref-type="fig" rid="F4">Figs 13B, 14B</xref>) with glossal sclerite (<bold>gs</bold>) notably wide, its anterior margin with acuminate median projection and two long setae (<bold>as</bold>), two additional small <!--PageBreak-->setae (<bold>pas</bold>) located preapically; paraglossae (<bold>pg</bold>) divergent from glossal sclerite and covered with microtrichia dorsally, lobes thin and acuminate, extended distally beyond distal margin of glossal sclerite, apices serrulate.
                    </p><p><bold>Pronotum.</bold> Ovate or cordate, anterior transverse and median longitudinal impressions distinct, proepisternum visible from above, lateral border not extended to base in some specimens. Anterior transverse and median longitudinal impressions distinct. Proepipleura visible from above.
                    </p><p><bold>Elytra.</bold> Oval, convex; striae complete or obliterated to various degrees or absent (stria 1 always complete), punctate or not, punctures shallowly to deeply impressed. Preapical epipleural plica (<xref ref-type="fig" rid="F5">Fig. 22</xref>, <bold>ep</bold>) displaced outward, interrupting outline of elytra.
                    </p><p><bold>Hind wings.</bold> Macropterous or brachypterous.
                    </p><p><bold>Underside</bold> (<xref ref-type="fig" rid="F1">Fig. 2</xref>). Metasternum with a row of setiferous punctures along margin of coxal cavity, median contact with abdomen dividing metacoxae. Suture between abdominal sterna III and IV obliterated at middle. Pleurite VII with small projection(<xref ref-type="fig" rid="F5">Fig. 22</xref>, <bold>app</bold>) fitting into elytral epipleural plica (<bold>ep</bold>,).<!--PageBreak-->
                    </p><p><bold>Legs.</bold> Slender, protibia (<xref ref-type="fig" rid="F5">Figs 23, 24</xref>) with basal half of ventral surface with a group of setae, protarsomeres in males slightly dilated.
                    </p><p><bold>Male genitalia</bold> (<xref ref-type="fig" rid="F6">Figs 25, 26</xref>). Phallus lightly sclerotized; basal bulb with basal orifice (<bold>bo</bold>) oval, wide; basal projection (<bold>bp</bold>) distinct, apical margin curved; basal apophysis (<bold>ba</bold>) moderate; median portion tubular; apical portion formed by two lamellae (<bold>rl</bold> and <bold>ll</bold>). Endophallus pubescent in apical portion; basal sclerite (<bold>bs</bold>) clearly developed. Parameres subequal in length, the right one wider, both with 4-5 apical setae.
                    </p><p><bold>Female genitalia</bold> (<xref ref-type="fig" rid="F7">Figs 27, 28</xref>). Ovipositor: gonocoxa (<bold>gc</bold>) unsegmented, very slender, with a pair of setae at apex, surface with micropores; laterotergites (<bold>lt</bold>) thinly sclerotized, flat and asetose, sclerotized border thin and folded in basal portion with a small anterior part; mediotergite (<bold>mt</bold>) wide, its width delimited by external borders <!--PageBreak-->of laterotergites. Reproductive tract: bursa copulatrix (<bold>bc</bold>) elongate; spermathecal duct (<bold>spd</bold>) =distance from apex of bursa copulatrix to insertion point of spermathecal gland duct (<bold>spgd</bold>) relatively short or long, spermathecal gland duct elongate; spermatheca (<bold>sp</bold>) various in thickness, length, and conformation; see description of this structure for each of the two species-groups.
                    </p></tp:treatment-sec><tp:treatment-sec sec-type="Morphological notes"><title>Morphological notes.</title><p><bold>Cuticular sculpture:</bold> The absence of a submarginal band of microsculpture on the proepisternum has been used to differentiate <italic><tp:taxon-name>Semiardistomis<!--PageBreak--></tp:taxon-name></italic> from <italic><tp:taxon-name>Ardistomis</tp:taxon-name></italic> but the character state is not diagnostic since the band has been lost in at least two lineages of <italic><tp:taxon-name>Ardistomis</tp:taxon-name></italic> (Valdes, 2009).
                    </p><p>The microsculpture on the elytral disc has a diagnostic value, the absence of microsculpture being the apotypic state.</p><p><bold>Vestiture:</bold> Hirsuteness is a common phenomenon in this genus. In the two species groups, this apotypic character state appears, its origin independently developed. In the <italic>puncticollis</italic> group, three species have hirsute structures: <italic><tp:taxon-name>Semiardistomis puncticollis</tp:taxon-name></italic> from southern U.S.A. (supraorbital area of the head capsule, pronotal disc, elytral disc, profemur and abdominal sternum VII), <italic><tp:taxon-name>Semiardistomis pilosellus</tp:taxon-name></italic> (Kult) from southern South America (elytral disc and profemur) and <italic><tp:taxon-name>Semiardistomis subglabra</tp:taxon-name></italic> (van Emden) from South America (profemur). In the <italic>labialis</italic> group, two species have hirsute structures: <italic><tp:taxon-name>Semiardistomis viridis</tp:taxon-name></italic> from southern U.S.A. (pronotal disc and elytral disc) and <italic><tp:taxon-name>Semiardistomis propinquus</tp:taxon-name></italic> (Putzeys) from Mexico (elytral disc),
                    </p><p><bold>Elytra:</bold> In this genus, I regard the state of having the striae complete and impunctate as plesiotypic, being present in both species groups.
                    </p><p><bold>Hind wings:</bold> Macropterous except <italic><tp:taxon-name>Semiardistomis laevistriatus</tp:taxon-name></italic> brachypterous. <xref ref-type="bibr" rid="B29">Nichols (1988a)</xref> also reported that <italic><tp:taxon-name>Semiardistomis puncticollis</tp:taxon-name></italic> is brachypterous.
                    </p><p><bold>Legs:</bold> Protarsomeres in males so slightly dilated that this feature is useless for sex recognition.
                    </p><p><bold>Male genitalia:</bold> Phallic structure enhances definition of the two species groups of <italic><tp:taxon-name>Semiardistomis</tp:taxon-name></italic>. See details, provided in the species-group diagnoses. The differences in the phallic structures are too small to separate the species within each group, a situation also known in other clivinine genera, such as <italic><tp:taxon-name>Schizogenius</tp:taxon-name></italic> Putzeys (see <xref ref-type="bibr" rid="B37">Whitehead 1972</xref>).
                    </p></tp:treatment-sec><tp:treatment-sec sec-type="Larvae"><title>Larvae.</title><p>The first instar of <italic><tp:taxon-name>Semiardistomis</tp:taxon-name></italic> was described by <xref ref-type="bibr" rid="B7">Bousquet (2006)</xref>. It was compared with <italic><tp:taxon-name>Ardistomis</tp:taxon-name></italic> larva by Valdes (2007) who pointed out two notable synapotypic features: absence of the coronal suture and a segmented maxillary palpomere 4.
                    </p></tp:treatment-sec><tp:treatment-sec sec-type="Classification"><title>Classification.</title><p>Based primarily on male and female genitalic features, the species of <italic><tp:taxon-name>Semiardistomis</tp:taxon-name></italic> are arranged in two species-groups designated as the <italic>puncticollis</italic> and <italic>labialis</italic> group, respectively.
                    </p></tp:treatment-sec><tp:treatment-sec sec-type="Criteria for species definition"><title>Criteria for species definition.</title><p>Of the 20 known species of <italic><tp:taxon-name>Semiardistomis</tp:taxon-name></italic> only those occurring in U.S.A. (<italic><tp:taxon-name>Semiardistomis viridis</tp:taxon-name></italic> (Say) and <italic><tp:taxon-name>Semiardistomis puncticollis</tp:taxon-name></italic> (Dejean)) are represented by large series of specimens in collections (<xref ref-type="bibr" rid="B29">Nichols 1988a</xref>; <xref ref-type="bibr" rid="B7">Bousquet 2006</xref>). The species inhabiting Central and South America and the West Indies are represented in collections by few specimens which give only an incomplete picture of the ranges of the species.
                    </p><p>Members of this genus are difficult to identify in part because of a shortage of useful external features, and in part because the male and female genitalia, so useful in distinguishing between species groups, are not useful within each group. Moreover, some of the characters traditionally used to separate the species have been found in large samples to vary extensively. Some samples are a mixture of combinations from extreme patterns considered as different species; being impossible to demonstrate if those populations are hybrids or simply polymorphs, while in other putative species, allopatric populations exhibit no evident differences. In the <italic>labialis</italic> group in southern South America, the species limits are especially difficult to assess probably because the group is young and composed of species with a great power of dispersal. Without direct evidence of the state of gene flow between known populations, it is almost impossible to testify in favor of the reproductive isolation of each species described or in other cases to designate subspecies. I will follow a criterion<!--PageBreak--> with a practical value, so maybe for some species, taxonomic determination will denote unintentionally a combination of extreme characters shared by more than one biological species.
                    </p></tp:treatment-sec><tp:treatment-sec sec-type="Geographical distribution"><title>Geographical distribution.</title><p>(<xref ref-type="fig" rid="F19">Figs 57</xref><xref ref-type="fig" rid="F20"/>–<xref ref-type="fig" rid="F21">59</xref>)The range of this genus is co-extensive with the range of the <tp:taxon-name>Ardistomina</tp:taxon-name>.
                    </p><fig id="F1" position="float" orientation="portrait"><label>Figures 1–2.</label><caption><p><italic><tp:taxon-name>Semiardistomis labialis</tp:taxon-name></italic> (Chaudoir). <bold>1</bold> Dorsal aspect <bold>2</bold> Ventral aspect. Legend: <bold>a1 a2 a3 </bold>antennomeres 1–3, respectively. Scale bar 1 mm.</p></caption><graphic xmlns:xlink="http://www.w3.org/1999/xlink" xlink:href="ZooKeys-210-019-g001.jpg" position="float" orientation="portrait" xlink:type="simple"/></fig><fig id="F2" position="float" orientation="portrait"><label>Figures 3–5.</label><caption><p><bold>3–4</bold> Labrum (dorsal aspect) <bold>3</bold> <italic><tp:taxon-name>Semiardistomis glabratus</tp:taxon-name></italic> (Putzeys) <bold>4</bold> <italic><tp:taxon-name>Semiardistomis labialis</tp:taxon-name></italic> (Chaudoir) <bold>5</bold> RightMaxilla (dorsal aspect) of <italic><tp:taxon-name>Semiardistomis labialis</tp:taxon-name></italic> (Chaudoir). Legend : Labrum: <bold>ds</bold> dorsal seta <bold>es</bold> epipharyngeal seta <bold>lp</bold> labral dentiform projection. Maxilla: <bold>c</bold> cardo <bold>g1</bold> galeomere 1 <bold>g2</bold> galeomere 2 <bold>lac</bold> lacinia <bold>mp2 mp3 mp4</bold> maxillary palpomeres 2–4 respectively <bold>pf</bold> palpifer <bold>s</bold> stipes. Scale bar 0.1 mm.</p></caption><graphic xmlns:xlink="http://www.w3.org/1999/xlink" xlink:href="ZooKeys-210-019-g002.jpg" position="float" orientation="portrait" xlink:type="simple"/></fig><fig id="F3" position="float" orientation="portrait"><label>Figures 6–12.</label><caption><p>Mandibles ofArdistomina<bold>,</bold> <tp:taxon-name>Clivinina</tp:taxon-name> and <tp:taxon-name>Dyschiriina</tp:taxon-name> with length/width ratios: <bold>A</bold> left, dorsal aspect <bold>B</bold> right, dorsal aspect <bold>C</bold> left, ventral aspect and <bold>D</bold> right, ventral aspect) <bold>6</bold> <italic><tp:taxon-name>Semiardistomis labialis</tp:taxon-name></italic> (Chaudoir) <bold>7</bold> <italic><tp:taxon-name>Ardistomis fasciolatus</tp:taxon-name></italic> Putzeys <bold>8</bold> <italic><tp:taxon-name>Aspidoglossa mexicana</tp:taxon-name></italic> (Chaudoir) <bold>9</bold> <italic><tp:taxon-name>Oxydrepanus rufus</tp:taxon-name></italic> (Putzeys) <bold>10</bold> <italic><tp:taxon-name>Clivina dentipes</tp:taxon-name></italic> Dejean <bold>11</bold> <italic><tp:taxon-name>Schizogenius arimao</tp:taxon-name></italic> Darlington <bold>12</bold> <italic><tp:taxon-name>Dyschiriodes larochellei</tp:taxon-name></italic> Bousquet. Legend: Occlusal teeth: <bold>m</bold> molar <bold>pm</bold> premolar <bold>rt</bold> retinacular <bold>tt</bold> terebral. Ventral surface: <bold>vg</bold> ventral groove <bold>mt</bold> microtrichia. Scale bar 0.1 mm.</p></caption><graphic xmlns:xlink="http://www.w3.org/1999/xlink" xlink:href="ZooKeys-210-019-g003.jpg" position="float" orientation="portrait" xlink:type="simple"/></fig><fig id="F4" position="float" orientation="portrait"><label>Figures 13–21.</label><caption><p>Labium ofClivinini (ventral aspects): <bold>A</bold> mentum and palpi <bold>B</bold> ligula <bold>C</bold> mental carina, lateral aspect. <bold>13–14</bold> Genus <italic><tp:taxon-name>Semiardistomis</tp:taxon-name></italic>: <bold>13</bold> S. glabratus (Putzeys) <bold>14</bold> <italic><tp:taxon-name>Semiardistomis labialis</tp:taxon-name></italic> (Chaudoir) <bold>15</bold><italic> Ardistomis fasciolatus</italic> Putzeys <bold>16</bold> <italic><tp:taxon-name>Aspidoglossa mexicana</tp:taxon-name></italic> (Chaudoir) <bold>17</bold> <italic><tp:taxon-name>Clivina dentipes</tp:taxon-name></italic> Dejean <bold>18</bold> <italic><tp:taxon-name>Oxydrepanus rufus</tp:taxon-name></italic> (Putzeys) <bold>19</bold> <italic><tp:taxon-name>Schizogenius arimao</tp:taxon-name></italic> Darlington <bold>20</bold> <italic><tp:taxon-name>Ancus excavaticeps</tp:taxon-name></italic> (Putzeys) <bold>21</bold> <italic><tp:taxon-name>Nyctosyles planicollis</tp:taxon-name></italic> (Reiche). Legend: <bold>as</bold> apical setae of glossal sclerite <bold>gs</bold> glossal sclerite <bold>lp2</bold> labial palpomere 2 <bold>lp3</bold> labial palpomere 3 <bold>ll</bold> lateral lobes <bold>mc</bold> median carina <bold>m</bold> mentum <bold>mt</bold> mental tooth <bold>pas</bold> preapical seta of glossal sclerite <bold>pg</bold> paraglossa. Scale bar 0.1 mm.</p></caption><graphic xmlns:xlink="http://www.w3.org/1999/xlink" xlink:href="ZooKeys-210-019-g004.jpg" position="float" orientation="portrait" xlink:type="simple"/></fig><fig id="F5" position="float" orientation="portrait"><label>Figures 22–24.</label><caption><p><bold>22</bold> Body extremity (lateral aspect) of <italic><tp:taxon-name>Semiardistomis labialis</tp:taxon-name></italic> (Chaudoir) <bold>23–24</bold> Protarsus (ventral aspect) of <italic><tp:taxon-name>Semiardistomis</tp:taxon-name></italic> <bold>23</bold> <italic><tp:taxon-name>Semiardistomis labialis</tp:taxon-name></italic> (Chaudoir) <bold>24</bold> <italic><tp:taxon-name>Semiardistomis glabratus</tp:taxon-name></italic> (Putzeys). Legend: <bold>app</bold> abdominal epipleural projectionof abdominal sternum VII <bold>ep</bold> elytral plica. Scale bar 1 mm.</p></caption><graphic xmlns:xlink="http://www.w3.org/1999/xlink" xlink:href="ZooKeys-210-019-g005.jpg" position="float" orientation="portrait" xlink:type="simple"/></fig><fig id="F6" position="float" orientation="portrait"><label>Figures 25–26.</label><caption><p>Male genitalia of genus <italic><tp:taxon-name>Semiardistomis</tp:taxon-name></italic>: <bold>A</bold> phallus and parameres in dorsal aspect <bold>B</bold> phallus and endophallus everted in lateral aspect <bold>25</bold> <italic><tp:taxon-name>Semiardistomis labialis</tp:taxon-name></italic> (Chaudoir) <bold>26</bold> <italic><tp:taxon-name>Semiardistomis glabratus</tp:taxon-name></italic> (Putzeys). Legend: <bold>ba</bold> basal apophysis <bold>bo</bold> basal opening <bold>bp</bold> basal projection <bold>bs</bold> basal sclerite <bold>ll</bold> left lobe <bold>rl</bold> right lobe. Scale bar 0.1 mm.</p></caption><graphic xmlns:xlink="http://www.w3.org/1999/xlink" xlink:href="ZooKeys-210-019-g006.jpg" position="float" orientation="portrait" xlink:type="simple"/></fig><fig id="F7" position="float" orientation="portrait"><label>Figures 27–30.</label><caption><p>Female genitalia (ventral aspect). of <tp:taxon-name>Ardistomina</tp:taxon-name> <bold>27</bold> <italic><tp:taxon-name>Semiardistomis glabratus</tp:taxon-name></italic> (Putzeys) <bold>28</bold><italic> Semiardistomis labialis</italic> (Chaudoir) <bold>29</bold> <italic><tp:taxon-name>Ardistomis fasciolatus</tp:taxon-name></italic> Putzeys <bold>30</bold> <italic><tp:taxon-name>Aspidoglossa mexicana</tp:taxon-name></italic> (Chaudoir). Legend: <bold>bc</bold> bursa copulatrix <bold>gc</bold> gonocoxa (gonocoxite 1 and 2, fused) <bold>lt</bold> laterotergite <bold>mt</bold> mediotergite <bold>sp</bold> spermatheca <bold>spd</bold> spermathecal duct <bold>spg</bold> spermathecal gland <bold>spgd</bold> spermathecal gland duct.Scale bar 0.1 mm.</p></caption><graphic xmlns:xlink="http://www.w3.org/1999/xlink" xlink:href="ZooKeys-210-019-g007.jpg" position="float" orientation="portrait" xlink:type="simple"/></fig><fig id="F8" position="float" orientation="portrait"><label>Figures 31–36.</label><caption><p>Female genitalia (dorsal aspect) and gonocoxites /laterotergites (lateral aspect) of <tp:taxon-name>Clivinina</tp:taxon-name> <bold>31</bold> <italic><tp:taxon-name>Clivina dentipes</tp:taxon-name></italic> Dejean <bold>32</bold> <italic><tp:taxon-name>Oxydrepanus rufus</tp:taxon-name></italic> (Putzeys) <bold>33</bold> <italic><tp:taxon-name>Schizogenius arimao</tp:taxon-name></italic> Darlington <bold>34</bold> <italic><tp:taxon-name>Nyctosyles planicollis</tp:taxon-name></italic> (Reiche) <bold>35</bold> <italic><tp:taxon-name>Ancus excavaticeps</tp:taxon-name></italic> (Putzeys) <bold>36</bold> <italic><tp:taxon-name>Obadius insignis</tp:taxon-name></italic> Burmeister. Legend: See legend for <bold>Figs</bold> <bold>27–30</bold>, except gonocoxite 1 (<bold>gc1</bold>) and. gonocoxite 2 (<bold>gc2</bold>) Scale bar 0.1 mm.</p></caption><graphic xmlns:xlink="http://www.w3.org/1999/xlink" xlink:href="ZooKeys-210-019-g008.jpg" position="float" orientation="portrait" xlink:type="simple"/></fig></tp:treatment-sec><tp:treatment-sec sec-type="Key to described species of Semiardistomis, based on adult characters"><title>Key to described species of <italic><tp:taxon-name>Semiardistomis</tp:taxon-name></italic>, based on adult characters
                    </title><table-wrap content-type="key" position="anchor" orientation="portrait"><table><tbody><tr><td rowspan="1" colspan="1">1</td><td rowspan="1" colspan="1">Elytral disc plurisetose</td><td rowspan="1" colspan="1">2</td></tr><tr><td rowspan="1" colspan="1">1’</td><td rowspan="1" colspan="1">Elytral disc with setiferous punctures in interval 3, or sometimes also in interval 5</td><td rowspan="1" colspan="1">5</td></tr><tr><td rowspan="1" colspan="1">2(1)</td><td rowspan="1" colspan="1">Profemur plurisetose</td><td rowspan="1" colspan="1">3</td></tr><tr><td rowspan="1" colspan="1">2’</td><td rowspan="1" colspan="1">Profemur with the usual setae</td><td rowspan="1" colspan="1">4</td></tr><tr><td rowspan="1" colspan="1">3(2)</td><td rowspan="1" colspan="1">Pronotal disc plurisetose (along margin and on disc). Habitus as in <xref ref-type="fig" rid="F13">Fig. 48</xref>. USA
                                    </td><td rowspan="1" colspan="1"><italic><tp:taxon-name>Semiardistomis puncticollis</tp:taxon-name></italic>(Dejean<italic>)</italic>
                                    </td></tr><tr><td rowspan="1" colspan="1">3’</td><td rowspan="1" colspan="1">Pronotal disc with the usual 2 pairs of marginal setae. Habitus as in <xref ref-type="fig" rid="F11">Fig. 44</xref>. South America
                                    </td><td rowspan="1" colspan="1"><italic><tp:taxon-name>Semiardistomis pilosellus</tp:taxon-name></italic> (Kult)
                                    </td></tr><tr><td rowspan="1" colspan="1">4(2’)</td><td rowspan="1" colspan="1">Pronotal disc plurisetose along margin. Habitus as in <xref ref-type="fig" rid="F17">Fig. 55</xref>. USA
                                    </td><td rowspan="1" colspan="1"><italic><tp:taxon-name>Semiardistomis viridis</tp:taxon-name></italic> (Say)
                                    </td></tr><tr><td rowspan="1" colspan="1">4’</td><td rowspan="1" colspan="1">Pronotal disc with the usual 2 pairs of marginal setae. Habitus as in <xref ref-type="fig" rid="F17">Fig. 54</xref>. Mexico
                                    </td><td rowspan="1" colspan="1"><italic><tp:taxon-name>Semiardistomis propinquus</tp:taxon-name></italic> (Putzeys)
                                    </td></tr><tr><td rowspan="1" colspan="1">5(1’)</td><td rowspan="1" colspan="1">Elytron with two setiferous punctures on interval 3; humerus rounded; brachypterous. Habitus as in <xref ref-type="fig" rid="F13">Fig. 47</xref> Guadeloupe
                                    </td><td rowspan="1" colspan="1"><italic><tp:taxon-name>Semiardistomis laevistriatus</tp:taxon-name></italic> (Fleutiaux &amp; Sallé<italic>)</italic>
                                    </td></tr><tr><td rowspan="1" colspan="1">5’</td><td rowspan="1" colspan="1">Elytron with three or more setiferous punctures on interval 3;  macropterous</td><td rowspan="1" colspan="1">6</td></tr><tr><td rowspan="1" colspan="1">6(5’)</td><td rowspan="1" colspan="1">Elytron with three setiferous punctures on interval 3</td><td rowspan="1" colspan="1">7</td></tr><tr><td rowspan="1" colspan="1">6’</td><td rowspan="1" colspan="1">Elytron with more than three setiferous punctures on interval 3</td><td rowspan="1" colspan="1">12</td></tr><tr><td rowspan="1" colspan="1">7(6)</td><td rowspan="1" colspan="1">Elytral striae impunctate. Habitus as in <xref ref-type="fig" rid="F15">Fig. 52</xref>. South America
                                    </td><td rowspan="1" colspan="1"><italic><tp:taxon-name>Semiardistomis pallipes</tp:taxon-name></italic> (Dejean)
                                    </td></tr><tr><td rowspan="1" colspan="1">7’</td><td rowspan="1" colspan="1">Elytral striae punctate</td><td rowspan="1" colspan="1">8</td></tr><tr><td rowspan="1" colspan="1">8(7’)</td><td rowspan="1" colspan="1">Elytral disc with isodiametric mesh pattern</td><td rowspan="1" colspan="1">9</td></tr><tr><td rowspan="1" colspan="1">8’</td><td rowspan="1" colspan="1">Elytral disc smooth</td><td rowspan="1" colspan="1">10</td></tr><tr><td rowspan="1" colspan="1">9(8)</td><td rowspan="1" colspan="1">Elytral striae impressed only in basal fifth, punctures deep along three-quarters of elytra, surface completely covered with isodiametric mesh pattern. South America</td><td rowspan="1" colspan="1"><italic><tp:taxon-name>Semiardistomis deletus</tp:taxon-name></italic> (Putzeys)
                                    </td></tr><tr><td rowspan="1" colspan="1">9’</td><td rowspan="1" colspan="1">Elytral striae obliterated in apical third, punctures moderately deep, surface with isodiametric mesh pattern, evanescent in central area of elytral disc in some specimens. South America</td><td rowspan="1" colspan="1"><italic><tp:taxon-name>Semiardistomis flavipes</tp:taxon-name></italic> (Dejean)
                                    </td></tr><tr><td rowspan="1" colspan="1">10(8’)</td><td rowspan="1" colspan="1">Elytral striae obliterated in apical fifth, punctures moderately deep. Habitus as in <xref ref-type="fig" rid="F15">Fig. 51</xref>. West Indies 
                                    </td><td rowspan="1" colspan="1"><italic><tp:taxon-name>Semiardistomis cyaneolimbatus</tp:taxon-name></italic> (Chevrolat)
                                    </td></tr><tr><td rowspan="1" colspan="1">10’</td><td rowspan="1" colspan="1">Elytral striae impressed only in basal fifth</td><td rowspan="1" colspan="1">11</td></tr><tr><td rowspan="1" colspan="1">11(10’)</td><td rowspan="1" colspan="1">Elytral punctures deeply impressed in basal two-thirds of elytra. Habitus as in <xref ref-type="fig" rid="F1">Figs 1, 2</xref>. Central America
                                    </td><td rowspan="1" colspan="1"><italic><tp:taxon-name>Semiardistomis labialis</tp:taxon-name></italic> (Chaudoir)
                                    </td></tr><tr><td rowspan="1" colspan="1"><!--PageBreak-->11’</td><td rowspan="1" colspan="1">Elytral punctures moderately impressed in basal third of elytra. Southern South America </td><td rowspan="1" colspan="1"><italic><tp:taxon-name>Semiardistomis semipunctatus</tp:taxon-name></italic> (Dejean)
                                    </td></tr><tr><td rowspan="1" colspan="1">12(6’)</td><td rowspan="1" colspan="1">Elytral disc surface completely covered with isodiametric mesh pattern. Habitus as in <xref ref-type="fig" rid="F12">Fig. 46</xref>. South America
                                    </td><td rowspan="1" colspan="1"><italic><tp:taxon-name>Semiardistomis maindroni</tp:taxon-name></italic> (Kult)
                                    </td></tr><tr><td rowspan="1" colspan="1">12’</td><td rowspan="1" colspan="1">Elytral disc surface smooth</td><td rowspan="1" colspan="1">13</td></tr><tr><td rowspan="1" colspan="1">13(12’)</td><td rowspan="1" colspan="1">Elytral striae complete; impunctate</td><td rowspan="1" colspan="1">14</td></tr><tr><td rowspan="1" colspan="1">13’</td><td rowspan="1" colspan="1">Elytral striae incomplete</td><td rowspan="1" colspan="1">17</td></tr><tr><td rowspan="1" colspan="1">14(13)</td><td rowspan="1" colspan="1">Front between antennal lobes with transverse rugae. Habitus as in <xref ref-type="fig" rid="F14">Fig. 50</xref>. Southern Brazil
                                    </td><td rowspan="1" colspan="1"><italic><tp:taxon-name>Semiardistomis rugosus</tp:taxon-name></italic>
                                    </td></tr><tr><td rowspan="1" colspan="1">14’</td><td rowspan="1" colspan="1">Front between antennal lobes smooth</td><td rowspan="1" colspan="1">15</td></tr><tr><td rowspan="1" colspan="1">15(14’)</td><td rowspan="1" colspan="1">Elytron with five setiferous punctures on interval 3; body size more than 7 mm. Habitus as in <xref ref-type="fig" rid="F14">Fig. 49</xref>. Peru
                                    </td><td rowspan="1" colspan="1"><italic><tp:taxon-name>Semiardistomis major</tp:taxon-name></italic> n. sp.
                                    </td></tr><tr><td rowspan="1" colspan="1">15’</td><td rowspan="1" colspan="1">Elytron with four setiferous punctures on interval 3; body size less than 6 mm</td><td rowspan="1" colspan="1">16</td></tr><tr><td rowspan="1" colspan="1">16(15’)</td><td rowspan="1" colspan="1">Pronotum markedly cordate, 1.25 times wider than long; humeri square, sides subparallel. Habitus as in <xref ref-type="fig" rid="F9">Fig. 37</xref>. Colombia
                                    </td><td rowspan="1" colspan="1"><italic><tp:taxon-name>Semiardistomis cordicollis</tp:taxon-name></italic> (Putzeys)
                                    </td></tr><tr><td rowspan="1" colspan="1">16’</td><td rowspan="1" colspan="1">Pronotum subcordate, 1.14 times wider than long; shoulders rounded. Habitus as in <xref ref-type="fig" rid="F9">Fig. 38</xref>. South America. 
                                    </td><td rowspan="1" colspan="1"><italic><tp:taxon-name>Semiardistomis exspectatus</tp:taxon-name></italic> n. sp.
                                    </td></tr><tr><td rowspan="1" colspan="1">17(13’)</td><td rowspan="1" colspan="1">Elytron with eight setiferous punctures in interval 3</td><td rowspan="1" colspan="1">18</td></tr><tr><td rowspan="1" colspan="1">17’</td><td rowspan="1" colspan="1">Elytron with four setiferous punctures in interval 3</td><td rowspan="1" colspan="1">19</td></tr><tr><td rowspan="1" colspan="1">18(17)</td><td rowspan="1" colspan="1">Elytron with three setiferous punctures in interval 5. Habitus as in <xref ref-type="fig" rid="F10">Fig. 39</xref>. Brazil
                                    </td><td rowspan="1" colspan="1"><italic><tp:taxon-name>Semiardistomis darlingtoni</tp:taxon-name></italic> (Kult)
                                    </td></tr><tr><td rowspan="1" colspan="1">18’</td><td rowspan="1" colspan="1">Elytron with interval 5 asetose. Habitus as in <xref ref-type="fig" rid="F10">Fig. 40</xref>. South America
                                    </td><td rowspan="1" colspan="1"><italic><tp:taxon-name>Semiardistomis subglabra</tp:taxon-name></italic> (van Emden)
                                    </td></tr><tr><td rowspan="1" colspan="1">19(17’)</td><td rowspan="1" colspan="1">Elytral striae 3,4,5 and 6 impressed in basal half of disc, stria 2 present. Body length around 4 mm. Habitus as in <xref ref-type="fig" rid="F12">Fig. 45</xref>. South America
                                    </td><td rowspan="1" colspan="1"><italic><tp:taxon-name>Semiardistomis jedlickai</tp:taxon-name></italic> (Kult)
                                    </td></tr><tr><td rowspan="1" colspan="1">19’</td><td rowspan="1" colspan="1">Elytral striae 3, 4, 5 and 6 impressed in basal third of disc, stria 2 absent. Body length around 6 mm. Habitus as in <xref ref-type="fig" rid="F11">Fig. 41</xref>. South America
                                    </td><td rowspan="1" colspan="1"><italic><tp:taxon-name>Semiardistomis glabratus</tp:taxon-name></italic> (Putzeys)
                                    </td></tr></tbody></table></table-wrap></tp:treatment-sec><tp:treatment-sec><!--Section generated to contain objects referenced in tp:taxon-treatment.--><fig id="F9" position="float" orientation="portrait"><label>Figures 37–38.</label><caption><p><bold>37</bold> <italic><tp:taxon-name>Semiardistomis cordicollis</tp:taxon-name></italic> (Putzeys) <bold>38</bold> <italic><tp:taxon-name>Semiardistomis exspectatus</tp:taxon-name></italic> sp. n. Dorsal aspect. Scale bar 1 mm.</p></caption><graphic xmlns:xlink="http://www.w3.org/1999/xlink" xlink:href="ZooKeys-210-019-g009.jpg" position="float" orientation="portrait" xlink:type="simple"/></fig><fig id="F10" position="float" orientation="portrait"><label>Figures 39–40.</label><caption><p><bold>39</bold> <italic><tp:taxon-name>Semiardistomis darlingtoni</tp:taxon-name></italic> (Kult) (teneral) <bold>40</bold> <italic><tp:taxon-name>Semiardistomis subglabra</tp:taxon-name></italic> (van Emden). Dorsal aspect. Scale bar 1 mm.</p></caption><graphic xmlns:xlink="http://www.w3.org/1999/xlink" xlink:href="ZooKeys-210-019-g010.jpg" position="float" orientation="portrait" xlink:type="simple"/></fig><fig id="F12" position="float" orientation="portrait"><label>Figures 45–46.</label><caption><p><bold>45</bold> <italic><tp:taxon-name>Semiardistomis jedlickai</tp:taxon-name></italic> (Kult) <bold>46</bold> <italic><tp:taxon-name>Semiardistomis maindroni</tp:taxon-name></italic> (Kult). Dorsal aspect. Scale bar 1 mm.</p></caption><graphic xmlns:xlink="http://www.w3.org/1999/xlink" xlink:href="ZooKeys-210-019-g012.jpg" position="float" orientation="portrait" xlink:type="simple"/></fig><fig id="F13" position="float" orientation="portrait"><label>Figures 47–48.</label><caption><p><bold>47</bold> <italic><tp:taxon-name>Semiardistomis laevistriatus</tp:taxon-name></italic> (Fleutiaux &amp; Salle) <bold>48</bold> <italic><tp:taxon-name>Semiardistomis puncticollis</tp:taxon-name></italic> (Dejean). Dorsal aspect. Scale bar 1 mm.</p></caption><graphic xmlns:xlink="http://www.w3.org/1999/xlink" xlink:href="ZooKeys-210-019-g013.jpg" position="float" orientation="portrait" xlink:type="simple"/></fig><fig id="F14" position="float" orientation="portrait"><label>Figures 49–50</label><caption><p><bold>. 47</bold> <italic><tp:taxon-name>Semiardistomis major</tp:taxon-name></italic> sp.n. <bold>50</bold> <italic><tp:taxon-name>Semiardistomis rugosus</tp:taxon-name></italic> (Putzeys). Dorsal aspect. Scale bar 1 mm.</p></caption><graphic xmlns:xlink="http://www.w3.org/1999/xlink" xlink:href="ZooKeys-210-019-g014.jpg" position="float" orientation="portrait" xlink:type="simple"/></fig><fig id="F15" position="float" orientation="portrait"><label>Figures 51–52.</label><caption><p><bold>51</bold> <italic><tp:taxon-name>Semiardistomis cyaneolimbatus</tp:taxon-name></italic> (Chevrolat) <bold>52</bold> <italic><tp:taxon-name>Semiardistomis pallipes</tp:taxon-name></italic> (Dejean). Dorsal aspect. Scale bar 1 mm.</p></caption><graphic xmlns:xlink="http://www.w3.org/1999/xlink" xlink:href="ZooKeys-210-019-g015.jpg" position="float" orientation="portrait" xlink:type="simple"/></fig><fig id="F19" position="float" orientation="portrait"><label>Figure 57.</label><caption><p>Distribution map of members of the <italic>puncticollis</italic> species–group.</p></caption><graphic xmlns:xlink="http://www.w3.org/1999/xlink" xlink:href="ZooKeys-210-019-g019.jpg" position="float" orientation="portrait" xlink:type="simple"/></fig><fig id="F20" position="float" orientation="portrait"><label>Figure 58.</label><caption><p>Distribution map, illustrations of exemplar left elytra, and variability of members of the <italic>labialis</italic> species–group in South America. Value inside symbol indicates portion of basal elytra in which striae are impressed, (C, complete impressed). Scale bar 1 mm.</p></caption><graphic xmlns:xlink="http://www.w3.org/1999/xlink" xlink:href="ZooKeys-210-019-g020.jpg" position="float" orientation="portrait" xlink:type="simple"/></fig><fig id="F21" position="float" orientation="portrait"><label>Figure 59.</label><caption><p>Distribution map of members of the <italic>labialis</italic> species–group in Central America.</p></caption><graphic xmlns:xlink="http://www.w3.org/1999/xlink" xlink:href="ZooKeys-210-019-g021.jpg" position="float" orientation="portrait" xlink:type="simple"/></fig><fig id="F11" position="float" orientation="portrait"><label>Figures 41–44.</label><caption><p><bold>41–43</bold> <italic><tp:taxon-name>Semiardistomis glabratus</tp:taxon-name></italic> (Putzeys) <bold>41</bold>exemplar from Peru, Loreto <bold>42</bold> exemplar from Argentina, Misiones <bold>43</bold> exemplar from Uruguay, Montevideo <bold>44</bold> <italic><tp:taxon-name>Semiardistomis pilosellus</tp:taxon-name></italic> (Kult). Dorsal aspect. Scale bar 1 mm.</p></caption><graphic xmlns:xlink="http://www.w3.org/1999/xlink" xlink:href="ZooKeys-210-019-g011.jpg" position="float" orientation="portrait" xlink:type="simple"/></fig><fig id="F17" position="float" orientation="portrait"><label>Figures 54–55.</label><caption><p><bold>54</bold> <italic><tp:taxon-name>Semiardistomis propinquus</tp:taxon-name></italic> (Putzeys) <bold>55</bold> <italic><tp:taxon-name>Semiardistomis viridis</tp:taxon-name></italic> (Say). Dorsal aspect. Scale bar 1 mm.</p></caption><graphic xmlns:xlink="http://www.w3.org/1999/xlink" xlink:href="ZooKeys-210-019-g017.jpg" position="float" orientation="portrait" xlink:type="simple"/></fig></tp:treatment-sec><ref-list><ref id="B20"><mixed-citation xmlns:xlink="http://www.w3.org/1999/xlink" xlink:type="simple"><person-group><name name-style="western"><surname>Kult</surname><given-names>K</given-names></name></person-group> (<year>1950</year>)<article-title> New Neotropical species of the group Ardistominina (Carabidae, Col.).</article-title><source>Arthropoda </source><volume>1</volume>: <fpage>299</fpage>-<lpage>325</lpage>.</mixed-citation></ref><ref id="B37"><mixed-citation xmlns:xlink="http://www.w3.org/1999/xlink" xlink:type="simple"><person-group><name name-style="western"><surname>Whitehead</surname><given-names>DR</given-names></name></person-group> (<year>1972</year>)<article-title> Classification, phylogeny, and zoogeography of <italic>Schizogenius</italic> Putzeys (Coleoptera: Carabidae: Scaritini).</article-title><source>Quaestiones entomologicae </source><volume>8</volume>: <fpage>131</fpage>-<lpage>348</lpage>.</mixed-citation></ref><ref id="B30"><mixed-citation xmlns:xlink="http://www.w3.org/1999/xlink" xlink:type="simple"><person-group><name name-style="western"><surname>Nichols</surname><given-names>SW</given-names></name></person-group> (<year>1988b</year>)<article-title> Kaleidoscopic biogeography of West Indian Scaritinae (Coleoptera: Carabidae).</article-title> In: <person-group><name name-style="western"><surname>Liebherr</surname><given-names>JK</given-names></name></person-group> (<role>Ed</role>). <issue-title>Zoogeography of Caribbean Insects.</issue-title><source>Comstock Publishing Associates, Ithaca</source>: <fpage>71</fpage>-<lpage>120</lpage>.</mixed-citation></ref><ref id="B3"><mixed-citation xmlns:xlink="http://www.w3.org/1999/xlink" xlink:type="simple"><person-group><name name-style="western"><surname>Ball</surname><given-names>GE</given-names></name><name name-style="western"><surname>Bousquet</surname><given-names>Y</given-names></name></person-group> (<year>2001</year>)<article-title> Carabidae Latreille, 1810.</article-title> In: <person-group><name name-style="western"><surname>Arnett RH</surname><given-names>Jr</given-names></name><name name-style="western"><surname>Thomas</surname><given-names>MC</given-names></name></person-group> (<role>Eds</role>). <issue-title>American beetles: Archostemata, Myxophaga, Adephaga, Polyphaga: Staphyliniformia.</issue-title><source>Volume 1. CRC Press, Boca Raton</source>: <fpage>32</fpage>-<lpage>132</lpage>.</mixed-citation></ref><ref id="B7"><mixed-citation xmlns:xlink="http://www.w3.org/1999/xlink" xlink:type="simple"><person-group><name name-style="western"><surname>Bousquet</surname><given-names>Y</given-names></name></person-group> (<year>2006</year>)<article-title> Review of the species of Ardistomina (Coleoptera: Carabidae: Clivinini) in America north of Mexico.</article-title><source>Zootaxa</source><volume>1308</volume>: <fpage>1</fpage>-<lpage>29</lpage>.</mixed-citation></ref><ref id="B35"><mixed-citation xmlns:xlink="http://www.w3.org/1999/xlink" xlink:type="simple"><person-group><name name-style="western"><surname>Valdés</surname><given-names>P</given-names></name></person-group> (<year>2007</year>)<article-title> Ardistomis quixotei (Coleoptera: Carabidae: Clivinini), a new Middle American species: structural and habitat features of adults, larvae and pupae, comparisons with previously described species, and notes about classification and biogeography.</article-title><source>Zootaxa </source><volume>1497</volume>: <fpage>23</fpage>-<lpage>33</lpage>.</mixed-citation></ref><ref id="B15"><mixed-citation xmlns:xlink="http://www.w3.org/1999/xlink" xlink:type="simple"><person-group><name name-style="western"><surname>Erwin</surname><given-names>TL</given-names></name></person-group> (<year>2011</year>)<source> A Treatise on the Western Hemisphere Caraboidea (Coleoptera): Their classification, distributions, and ways of life Volume III (Carabidae – loxomeriformes, melaeniformes).</source><publisher-name>Pensoft</publisher-name>, <publisher-loc>Sofia-Moscow</publisher-loc>, <lpage>412</lpage> pp.</mixed-citation></ref><ref id="B29"><mixed-citation xmlns:xlink="http://www.w3.org/1999/xlink" xlink:type="simple"><person-group><name name-style="western"><surname>Nichols</surname><given-names>SW</given-names></name></person-group> (<year>1988a</year>)<source> Systematics and biogeography of West Indian Scaritinae (Coleoptera: Carabidae).</source><publisher-name>Doctoral dissertation, Cornell University, Ithaca</publisher-name>, <publisher-loc>New York</publisher-loc>, <lpage>393</lpage> pp.</mixed-citation></ref></ref-list></tp:taxon-treatment>
