# Supplementary material for: Notes about morphological features of the Western Hemisphere subtribe Ardistomina, and revision of genus Semiardistomis Kult (Coleoptera, Carabidae, Scaritinae, Clivinini)
Source: Zookeys. 2012 Jul 24;(210):19–67. doi: 10.3897/zookeys.210.3042 (PMC3406452; doi:10.3897/zookeys.210.3042)
Supplement: XML Treatment for Semiardistomis cordicollis [file zookeys.210.3042-treatment3.xml]

<!DOCTYPE tp:taxon-treatment
  PUBLIC "-//TaxonX//DTD Taxonomic Treatment Publishing DTD v0 20100105//EN" "tax-treatment-NSO.dtd">
<tp:taxon-treatment xmlns:tp="http://www.plazi.org/taxpub"><tp:treatment-meta><mixed-citation publication-type="journal"><person-group><name><surname>Valdés</surname><given-names>Pavel</given-names></name></person-group><article-title>Notes about morphological features of the Western Hemisphere subtribe Ardistomina, and revision of genus 
                    <italic>Semiardistomis</italic> Kult (Coleoptera, Carabidae, Scaritinae, Clivinini)
                </article-title><source>Zookeys</source><day>24</day><month>7</month><year>2012</year><volume>2012</volume><issue>210</issue><fpage>19</fpage><lpage>67</lpage><pub-id pub-id-type="doi">10.3897/zookeys.210.3042</pub-id></mixed-citation></tp:treatment-meta><tp:nomenclature><tp:taxon-name>
                            <tp:taxon-name-part taxon-name-part-type="genus">Semiardistomis</tp:taxon-name-part>
                            <tp:taxon-name-part taxon-name-part-type="species">cordicollis</tp:taxon-name-part>
                        <object-id xmlns:xlink="http://www.w3.org/1999/xlink" xlink:type="simple">http://species-id.net/wiki/Semiardistomis_cordicollis</object-id>
								</tp:taxon-name><tp:taxon-authority>(Putzeys, 1846)</tp:taxon-authority><xref ref-type="fig" rid="F9">Figs 37</xref><xref ref-type="fig" rid="F19">57</xref><tp:nomenclature-citation-list><tp:nomenclature-citation><tp:taxon-name>Ardistomis cordicollis</tp:taxon-name><comment> Putzeys, 1846: 646; <xref ref-type="bibr" rid="B28">Lorenz 2005</xref>: 146.</comment></tp:nomenclature-citation><tp:nomenclature-citation><tp:taxon-name>Ardistomus cordicollis</tp:taxon-name><comment> Putzeys: <xref ref-type="bibr" rid="B10">Csiki 1927</xref>: 547; <xref ref-type="bibr" rid="B5">Blackwelder 1944</xref>: 27.</comment></tp:nomenclature-citation><tp:nomenclature-citation><tp:taxon-name>Semiardistomis cordicollis</tp:taxon-name><comment> (Putzeys); <xref ref-type="bibr" rid="B15">Erwin 2011</xref>: 233.</comment></tp:nomenclature-citation></tp:nomenclature-citation-list></tp:nomenclature><tp:treatment-sec sec-type="Type material"><title>Type material.</title><p>Holotype at MHNP, pinned, labeled: handwritten “Lectotype Ardistomis cordicollis Putz. By Erwin 1976”/ “Lectotype <tp:taxon-name>Clivina</tp:taxon-name> labialis Chd. Des. S.W. Nichols 1984”/ printed in red paper “lectotype”/ handwritten in box “cordicollis Putzeys. Nlle Grenade C. Reiche”.
                        </p></tp:treatment-sec><tp:treatment-sec sec-type="Type area"><title>Type area.</title><p>Given by <xref ref-type="bibr" rid="B32">Putzeys (1866</xref>: 646) as “Nouvelle Grenade” = Colombia.</p></tp:treatment-sec><tp:treatment-sec sec-type="Diagnosis"><title>Diagnosis.</title><p>Elytral surface smooth, striae complete, impunctate, 4 setiferous punctures in interval 3, humeri square, sides subparallel. Pronotum notably cordiform. Size given by Putzeys as 4.5 mm.</p></tp:treatment-sec><tp:treatment-sec sec-type="Habitus"><title>Habitus.</title><p><xref ref-type="fig" rid="F9">Fig. 37</xref>.
                        </p></tp:treatment-sec><tp:treatment-sec sec-type="Note"><title>Note.</title><p>The unique type seen appears to be a member of the <italic>puncticollis</italic> group. I have been unable to examine the genitalia, but the general structure is similar to the species of this group (I observed 4 setiferous punctures in interval 3 contrary to Putzeys’ original description which mentions 3 punctures). The species appears to be most similar to <italic><tp:taxon-name>Semiardistomis exspectatus</tp:taxon-name></italic> sp. n.
                        </p></tp:treatment-sec><tp:treatment-sec sec-type="Geographical distribution"><title>Geographical distribution</title><p>(<xref ref-type="fig" rid="F19">Fig. 57</xref>). This species is known only from an unspecified location in Colombia.
                        </p><fig id="F9" position="float" orientation="portrait"><label>Figures 37–38.</label><caption><p><bold>37</bold> <italic><tp:taxon-name>Semiardistomis cordicollis</tp:taxon-name></italic> (Putzeys) <bold>38</bold> <italic><tp:taxon-name>Semiardistomis exspectatus</tp:taxon-name></italic> sp. n. Dorsal aspect. Scale bar 1 mm.</p></caption><graphic xmlns:xlink="http://www.w3.org/1999/xlink" xlink:href="ZooKeys-210-019-g009.jpg" position="float" orientation="portrait" xlink:type="simple"/></fig></tp:treatment-sec><tp:treatment-sec><!--Section generated to contain objects referenced in tp:taxon-treatment.--><fig id="F19" position="float" orientation="portrait"><label>Figure 57.</label><caption><p>Distribution map of members of the <italic>puncticollis</italic> species–group.</p></caption><graphic xmlns:xlink="http://www.w3.org/1999/xlink" xlink:href="ZooKeys-210-019-g019.jpg" position="float" orientation="portrait" xlink:type="simple"/></fig></tp:treatment-sec><ref-list><ref id="B28"><mixed-citation xmlns:xlink="http://www.w3.org/1999/xlink" xlink:type="simple"><person-group><name name-style="western"><surname>Lorenz</surname><given-names>W</given-names></name></person-group> (<year>2005</year>)<source> Systematic list of extant ground beetles of the world (Insecta, Coleoptera “Geadephaga”: Trachypachidae and Carabidae, incl.</source><publisher-name>Paussinae, Cicindelinae, Rhysodinae). W. Lorenz</publisher-name>, <publisher-loc>Tutzing</publisher-loc>, <lpage>530</lpage> pp.</mixed-citation></ref><ref id="B10"><mixed-citation xmlns:xlink="http://www.w3.org/1999/xlink" xlink:type="simple"><person-group><name name-style="western"><surname>Csiki</surname><given-names>E</given-names></name></person-group> (<year>1931</year>)<article-title> Carabidae: Harpalinae V (Pars 115).</article-title> In: <person-group><name name-style="western"><surname>Junk</surname><given-names>W</given-names></name><name name-style="western"><surname>Shenkling</surname><given-names>S</given-names></name></person-group> (<role>Eds</role>). <issue-title>Coleopterorum catalogus.</issue-title><source>Volume II. Carabidae II, W. Junk, Berlin</source>: <fpage>739</fpage>-<lpage>1022</lpage>.</mixed-citation></ref><ref id="B5"><mixed-citation xmlns:xlink="http://www.w3.org/1999/xlink" xlink:type="simple"><!--PageBreak--><person-group><name name-style="western"><surname>Blackwelder</surname><given-names>RE</given-names></name></person-group> (<year>1944</year>)<article-title> Checklist of the coleopterous insects of Mexico, Central America, The West Indies, and South America. Part 1.</article-title><source>Smithsonian Institution, United States National Museum Bulletin </source><volume>185</volume>: <fpage>1</fpage>-<lpage>188</lpage>.</mixed-citation></ref><ref id="B15"><mixed-citation xmlns:xlink="http://www.w3.org/1999/xlink" xlink:type="simple"><person-group><name name-style="western"><surname>Erwin</surname><given-names>TL</given-names></name></person-group> (<year>2011</year>)<source> A Treatise on the Western Hemisphere Caraboidea (Coleoptera): Their classification, distributions, and ways of life Volume III (Carabidae – loxomeriformes, melaeniformes).</source><publisher-name>Pensoft</publisher-name>, <publisher-loc>Sofia-Moscow</publisher-loc>, <lpage>412</lpage> pp.</mixed-citation></ref><ref id="B32"><mixed-citation xmlns:xlink="http://www.w3.org/1999/xlink" xlink:type="simple"><person-group><name name-style="western"><surname>Putzeys</surname><given-names>JAAH</given-names></name></person-group> (<year>1866</year>)<article-title> Révision générale des clivinides.</article-title><source>Annales de la Société Entomologique de Belgique </source><volume>10</volume>: <fpage>3</fpage>-<lpage>242</lpage>.</mixed-citation></ref></ref-list></tp:taxon-treatment>
