# Supplementary material for: Notes about morphological features of the Western Hemisphere subtribe Ardistomina, and revision of genus Semiardistomis Kult (Coleoptera, Carabidae, Scaritinae, Clivinini)
Source: Zookeys. 2012 Jul 24;(210):19–67. doi: 10.3897/zookeys.210.3042 (PMC3406452; doi:10.3897/zookeys.210.3042)
Supplement: XML Treatment for Semiardistomis darlingtoni [file zookeys.210.3042-treatment4.xml]

<!DOCTYPE tp:taxon-treatment
  PUBLIC "-//TaxonX//DTD Taxonomic Treatment Publishing DTD v0 20100105//EN" "tax-treatment-NSO.dtd">
<tp:taxon-treatment xmlns:tp="http://www.plazi.org/taxpub"><tp:treatment-meta><mixed-citation publication-type="journal"><person-group><name><surname>Valdés</surname><given-names>Pavel</given-names></name></person-group><article-title>Notes about morphological features of the Western Hemisphere subtribe Ardistomina, and revision of genus 
                    <italic>Semiardistomis</italic> Kult (Coleoptera, Carabidae, Scaritinae, Clivinini)
                </article-title><source>Zookeys</source><day>24</day><month>7</month><year>2012</year><volume>2012</volume><issue>210</issue><fpage>19</fpage><lpage>67</lpage><pub-id pub-id-type="doi">10.3897/zookeys.210.3042</pub-id></mixed-citation></tp:treatment-meta><tp:nomenclature><tp:taxon-name>
                            <tp:taxon-name-part taxon-name-part-type="genus">Semiardistomis</tp:taxon-name-part>
                            <tp:taxon-name-part taxon-name-part-type="species">darlingtoni</tp:taxon-name-part>
                        <object-id xmlns:xlink="http://www.w3.org/1999/xlink" xlink:type="simple">http://species-id.net/wiki/Semiardistomis_darlingtoni</object-id>
								</tp:taxon-name><tp:taxon-authority>(Kult, 1950)</tp:taxon-authority><xref ref-type="fig" rid="F10">Figs 39</xref><xref ref-type="fig" rid="F19">57</xref><tp:nomenclature-citation-list><tp:nomenclature-citation><tp:taxon-name>Ardistomis (Semiardistomis) darlingtoni</tp:taxon-name><comment> Kult, 1950: 311.</comment></tp:nomenclature-citation><tp:nomenclature-citation><tp:taxon-name>Semiardistomis darlingtoni</tp:taxon-name><comment> (Kult); <xref ref-type="bibr" rid="B27">Lorenz 1998</xref>: 136.</comment></tp:nomenclature-citation></tp:nomenclature-citation-list></tp:nomenclature><tp:treatment-sec sec-type="Type material"><title>Type material.</title><p>Holotype male (ADVA), glued on pinned card, genitalia attached in microvial, labeled: handwritten “darlingtoni 57 Det. K. Kult”/ “Darlingtoni Kt. det. K.Kult”/ “ Brasilia Jatahy (Goyas)”/ printed on red paper “TYPE”.</p></tp:treatment-sec><tp:treatment-sec sec-type="Type area"><title>Type area.</title><p>Given by <xref ref-type="bibr" rid="B20">Kult (1950</xref>: 312) as “Brasilia, Goyaz”, Brazil</p></tp:treatment-sec><tp:treatment-sec sec-type="Diagnosis"><title>Diagnosis.</title><p>Elytral surface smooth, impunctate, elytral striae impressed in basal third, three setiferous punctures on interval 5 and 8 in interval 3, stria 2 absent, prominent humeral tooth at junction of third stria with marginal channel. Profemur glabrous. Abdominal sternum VII with 5+5 setiferous punctures.</p></tp:treatment-sec><tp:treatment-sec sec-type="Habitus"><title>Habitus.</title><p>dorsal aspect, as in <xref ref-type="fig" rid="F10">Fig. 39</xref>.<!--PageBreak-->
                        </p></tp:treatment-sec><tp:treatment-sec sec-type="Measurements and variation"><title>Measurements and variation.</title><p>Variation of measurements (mm) and ratios for <italic><tp:taxon-name>Semiardistomis darlingtoni</tp:taxon-name></italic> (n=1) are: HL = 0,70; PL = 1,22; PW = 1,38; EL = 3,42; EW = 2,21; SBL = 5,4; PW/EW = 0,62; PW/PL = 1,13; PL/EL = 0,36; EW/EL = 0,64.
                        </p></tp:treatment-sec><tp:treatment-sec sec-type="Geographical distribution"><title>Geographical distribution</title><p>(<xref ref-type="fig" rid="F19">Fig. 57</xref>)<bold>.</bold> Known only from the type area.
                        </p></tp:treatment-sec><tp:treatment-sec sec-type="Note"><title>Note.</title><p>The holotype is teneral. The species is closely related to <italic><tp:taxon-name>Semiardistomis subglabra</tp:taxon-name></italic>.
                        </p><fig id="F10" position="float" orientation="portrait"><label>Figures 39–40.</label><caption><p><bold>39</bold> <italic><tp:taxon-name>Semiardistomis darlingtoni</tp:taxon-name></italic> (Kult) (teneral) <bold>40</bold> <italic><tp:taxon-name>Semiardistomis subglabra</tp:taxon-name></italic> (van Emden). Dorsal aspect. Scale bar 1 mm.</p></caption><graphic xmlns:xlink="http://www.w3.org/1999/xlink" xlink:href="ZooKeys-210-019-g010.jpg" position="float" orientation="portrait" xlink:type="simple"/></fig></tp:treatment-sec><tp:treatment-sec><!--Section generated to contain objects referenced in tp:taxon-treatment.--><fig id="F19" position="float" orientation="portrait"><label>Figure 57.</label><caption><p>Distribution map of members of the <italic>puncticollis</italic> species–group.</p></caption><graphic xmlns:xlink="http://www.w3.org/1999/xlink" xlink:href="ZooKeys-210-019-g019.jpg" position="float" orientation="portrait" xlink:type="simple"/></fig></tp:treatment-sec><ref-list><ref id="B27"><mixed-citation xmlns:xlink="http://www.w3.org/1999/xlink" xlink:type="simple"><person-group><name name-style="western"><surname>Lorenz</surname><given-names>W</given-names></name></person-group> (<year>1998</year>)<source> Systematic list of extant ground beetles of the world (Insecta, Coleoptera “Geadephaga”: Trachypachidae and Carabidae incl.</source><publisher-name>Paussinae, Cicindelinae, Rhysodinae). W. Lorenz, Tutzing</publisher-name>, <publisher-loc>Germany</publisher-loc>, <lpage>502</lpage> pp.</mixed-citation></ref><ref id="B20"><mixed-citation xmlns:xlink="http://www.w3.org/1999/xlink" xlink:type="simple"><person-group><name name-style="western"><surname>Kult</surname><given-names>K</given-names></name></person-group> (<year>1950</year>)<article-title> New Neotropical species of the group Ardistominina (Carabidae, Col.).</article-title><source>Arthropoda </source><volume>1</volume>: <fpage>299</fpage>-<lpage>325</lpage>.</mixed-citation></ref></ref-list></tp:taxon-treatment>
