# Supplementary material for: Notes about morphological features of the Western Hemisphere subtribe Ardistomina, and revision of genus Semiardistomis Kult (Coleoptera, Carabidae, Scaritinae, Clivinini)
Source: Zookeys. 2012 Jul 24;(210):19–67. doi: 10.3897/zookeys.210.3042 (PMC3406452; doi:10.3897/zookeys.210.3042)
Supplement: XML Treatment for Semiardistomis exspectatus [file zookeys.210.3042-treatment5.xml]

<!DOCTYPE tp:taxon-treatment
  PUBLIC "-//TaxonX//DTD Taxonomic Treatment Publishing DTD v0 20100105//EN" "tax-treatment-NSO.dtd">
<tp:taxon-treatment xmlns:tp="http://www.plazi.org/taxpub"><tp:treatment-meta><mixed-citation publication-type="journal"><person-group><name><surname>Valdés</surname><given-names>Pavel</given-names></name></person-group><article-title>Notes about morphological features of the Western Hemisphere subtribe Ardistomina, and revision of genus 
                    <italic>Semiardistomis</italic> Kult (Coleoptera, Carabidae, Scaritinae, Clivinini)
                </article-title><source>Zookeys</source><day>24</day><month>7</month><year>2012</year><volume>2012</volume><issue>210</issue><fpage>19</fpage><lpage>67</lpage><pub-id pub-id-type="doi">10.3897/zookeys.210.3042</pub-id></mixed-citation></tp:treatment-meta><tp:nomenclature><tp:taxon-name>
                            <tp:taxon-name-part taxon-name-part-type="genus">Semiardistomis</tp:taxon-name-part>
                            <tp:taxon-name-part taxon-name-part-type="species">exspectatus</tp:taxon-name-part>
                        <object-id xmlns:xlink="http://www.w3.org/1999/xlink" xlink:type="simple">urn:lsid:zoobank.org:act:1C3A9901-2441-4E08-9860-9DBE99ADBA6F</object-id>
								<object-id xmlns:xlink="http://www.w3.org/1999/xlink" xlink:type="simple">http://species-id.net/wiki/Semiardistomis_exspectatus</object-id>
								</tp:taxon-name><tp:taxon-status xmlns:xlink="http://www.w3.org/1999/xlink" xlink:type="simple">sp. n.</tp:taxon-status><xref ref-type="fig" rid="F9">Figs 38</xref><xref ref-type="fig" rid="F19">57</xref></tp:nomenclature><tp:treatment-sec sec-type="Holotype"><title>Holotype.</title><p>Male (USNM), glued on pinned point, genitalia attached in microvial, labeled: printed "Peru: Madre de Dios Rio Manu, BIOLAT Biol. Sta. Pakitza, 356 m, 24 June 1993 <named-content xmlns:xlink="http://www.w3.org/1999/xlink" content-type="dwc:verbatimCoordinates" xlink:type="simple">11°56'47"S, 071°17'00"W</named-content> T. L. Erwin &amp; F. Pfuno"/ "Treading in leaf litter half buried in quick- silt at edge of Que. Trepanatrunco Tr. Tachigali"/ "135 Lot 510"/ "BIOLAT/ COLE 000019005".
                        </p></tp:treatment-sec><tp:treatment-sec sec-type="Paratypes"><title>Paratypes.</title><p>19 exemplars (USNM), 2 exemplars (PVCCu) labeled same as the holotype. 14 exemplars (USNM) labeled: printed “Peru: Madre de Dios Rio Manu, <!--PageBreak-->BIOLAT Biol. Sta. Pakitza, 356 m, 11 June 1993 <named-content xmlns:xlink="http://www.w3.org/1999/xlink" content-type="dwc:verbatimCoordinates" xlink:type="simple">11°56'47"S, 071°17'00"W</named-content> T. L. Erwin &amp; F. Pfuno"/ "Tr. Castañal/ 12.5 Que. Paujil on sand among small stones near stream edge at night Lot 437".
                        </p></tp:treatment-sec><tp:treatment-sec sec-type="Type locality"><title>Type locality.</title><p>PERU, Madre de Dios, Rio Manu, <named-content xmlns:xlink="http://www.w3.org/1999/xlink" content-type="dwc:verbatimCoordinates" xlink:type="simple">11°56'47"S, 071°17'00"W</named-content>.
                        </p></tp:treatment-sec><tp:treatment-sec sec-type="Etymology"><title>Etymology.</title><p>After have a picture of zoogeographic patterns for some characters from the rest of described species of <italic><tp:taxon-name>Semiardistomis</tp:taxon-name></italic>, appearance of this new form filled a gap in the scenario of the group <italic>puncticollis</italic> . So the specific epithet derived from Latin adjective, meaning expected.
                        </p></tp:treatment-sec><tp:treatment-sec sec-type="Diagnosis"><title>Diagnosis.</title><p>Elytral surface smooth, striae complete, impunctate, 4 setiferous punctures on interval 3, shoulders rounded. Profemur glabrous. Abdominal sternum VII with 4+4 setiferous punctures.</p></tp:treatment-sec><tp:treatment-sec sec-type="Habitus"><title>Habitus.</title><p><xref ref-type="fig" rid="F9">Fig. 38</xref>.
                        </p></tp:treatment-sec><tp:treatment-sec sec-type="Measurements and variation"><title>Measurements and variation.</title><p>Variation of measurements (mm) and ratios for <italic><tp:taxon-name>Semiardistomis exspectatus</tp:taxon-name></italic> <bold>sp.n.</bold> (n=10) are: HL = 0,64–0,68–0,74; PL = 1,09–1,18–1,28; PW = 1,28–1,35–1,44; EL = 3,20–3,37–3,68; EW = 2,14–2,32–2,66; <bold>SBL =</bold> 4,93–5,24–5,70; PW/EW = 0,58; PW/PL = 1,14; PL/EL = 0,35; EW/EL = 0,69.
                        </p></tp:treatment-sec><tp:treatment-sec sec-type="Description"><title>Description.</title><p>Body piceous with green reflections, mouthparts and antennae testaceous, legs ferrugineous.</p><p>Frons, gena, antennal lobes, pronotum, proepisternum and elytra smooth. Prosternum with microsculptural mesh pattern isodiametric. Metasternum and abdominal sterna with microsculpture in form of a shallow transverse mesh pattern.</p><p>Anterior marginal setae on pronotal disc equidistant between anterior angles and posterior setae. Elytral disc with 4 setae in interval 3. Abdominal sternum VII with ambulatory setae near base, 2 on each side; inner pair of preapical setae equidistant each other. Profemur glabrous. Ventral surface of protibia with many setae on basal half.</p><p>Clypeus with anterior margin concave medially; lateral lobes distinct, projected at the same level of anterior margin. Frontal impressions deep and wide. Supraantennal lobes with median sulci across their length. Eyes prominent. Antennomere 2 shorter than antennomere 3; antennomeres 4–10 about 1.9 times longer than wide.</p><p>Mentum with median carina extended distad slightly beyond anterior margin of lateral lobes; pit organs opened through oval orifices to the mental- submental suture.</p><p>Pronotum ovate, lateral border reaching base.</p><p>Elytra oval, humeri curved, striae complete in their length, impunctate; visible humeral tooth at junction of third stria with marginal channel.</p><p>Metathoracic wingsmacropterous.</p><p>Genitalia as described for the <italic>puncticollis</italic> species–group.
                        </p></tp:treatment-sec><tp:treatment-sec sec-type="Note"><title>Note.</title><p>This species exhibits many plesiotypic character states for the <italic>puncticollis</italic> species-group.
                        </p></tp:treatment-sec><tp:treatment-sec sec-type="Geographical distribution"><title>Geographical distribution</title><p>(<xref ref-type="fig" rid="F19">Fig. 57</xref>)<bold>.</bold> Widespread in the northern parts of South America, east of the Andes mountain range.
                        </p></tp:treatment-sec><tp:treatment-sec sec-type="Habitat and activity"><title>Habitat and activity.</title><p>Records from labels suggest that the habitat of this species is typical of most species of the genus, living on loose soil adjacent to fresh water bo<!--PageBreak-->dies. Furthermore the species seems to prefer sandy areas with leaves or stones. Tenerals were collected in August.</p></tp:treatment-sec><tp:treatment-sec sec-type="Material examined"><title>Material examined.</title><p>In addition to the type material, I have seen 8 specimens from the following localities.ECUADOR. Pichincha Alturiquin Rio Toachi 9–1 Feb 1999 (PBPC, 2). PERU. Loreto. Boca del Rio Samiria 16 Aug 1991 (USNM, 1); Loreto, Hamburgo, Boca del Inglés 150m 23 Aug 1991 (USNM, 1); Loreto, Pithecia 14 Aug 1989 (USNM, 2); Loreto Cmp. Terry 14 May 1990 (USNM, 1). TRINIDAD AND TOBAGO: Trinidad Chatham 17 Jun 1980 (NMNH, 1)</p></tp:treatment-sec><tp:treatment-sec><!--Section generated to contain objects referenced in tp:taxon-treatment.--><fig id="F9" position="float" orientation="portrait"><label>Figures 37–38.</label><caption><p><bold>37</bold> <italic><tp:taxon-name>Semiardistomis cordicollis</tp:taxon-name></italic> (Putzeys) <bold>38</bold> <italic><tp:taxon-name>Semiardistomis exspectatus</tp:taxon-name></italic> sp. n. Dorsal aspect. Scale bar 1 mm.</p></caption><graphic xmlns:xlink="http://www.w3.org/1999/xlink" xlink:href="ZooKeys-210-019-g009.jpg" position="float" orientation="portrait" xlink:type="simple"/></fig><fig id="F19" position="float" orientation="portrait"><label>Figure 57.</label><caption><p>Distribution map of members of the <italic>puncticollis</italic> species–group.</p></caption><graphic xmlns:xlink="http://www.w3.org/1999/xlink" xlink:href="ZooKeys-210-019-g019.jpg" position="float" orientation="portrait" xlink:type="simple"/></fig></tp:treatment-sec></tp:taxon-treatment>
