# Supplementary material for: Notes about morphological features of the Western Hemisphere subtribe Ardistomina, and revision of genus Semiardistomis Kult (Coleoptera, Carabidae, Scaritinae, Clivinini)
Source: Zookeys. 2012 Jul 24;(210):19–67. doi: 10.3897/zookeys.210.3042 (PMC3406452; doi:10.3897/zookeys.210.3042)
Supplement: XML Treatment for Semiardistomis glabratus [file zookeys.210.3042-treatment6.xml]

<!DOCTYPE tp:taxon-treatment
  PUBLIC "-//TaxonX//DTD Taxonomic Treatment Publishing DTD v0 20100105//EN" "tax-treatment-NSO.dtd">
<tp:taxon-treatment xmlns:tp="http://www.plazi.org/taxpub"><tp:treatment-meta><mixed-citation publication-type="journal"><person-group><name><surname>Valdés</surname><given-names>Pavel</given-names></name></person-group><article-title>Notes about morphological features of the Western Hemisphere subtribe Ardistomina, and revision of genus 
                    <italic>Semiardistomis</italic> Kult (Coleoptera, Carabidae, Scaritinae, Clivinini)
                </article-title><source>Zookeys</source><day>24</day><month>7</month><year>2012</year><volume>2012</volume><issue>210</issue><fpage>19</fpage><lpage>67</lpage><pub-id pub-id-type="doi">10.3897/zookeys.210.3042</pub-id></mixed-citation></tp:treatment-meta><tp:nomenclature><tp:taxon-name>
                            <tp:taxon-name-part taxon-name-part-type="genus">Semiardistomis</tp:taxon-name-part>
                            <tp:taxon-name-part taxon-name-part-type="species">glabratus</tp:taxon-name-part>
                        <object-id xmlns:xlink="http://www.w3.org/1999/xlink" xlink:type="simple">http://species-id.net/wiki/Semiardistomis_glabratus</object-id>
								</tp:taxon-name><tp:taxon-authority>(Putzeys, 1866)</tp:taxon-authority><xref ref-type="fig" rid="F2">Figs 3</xref><xref ref-type="fig" rid="F4">13</xref><xref ref-type="fig" rid="F5">24</xref><xref ref-type="fig" rid="F6">26</xref><xref ref-type="fig" rid="F7">27</xref><xref ref-type="fig" rid="F11">41–43</xref><xref ref-type="fig" rid="F19">57</xref><tp:nomenclature-citation-list><tp:nomenclature-citation><tp:taxon-name>Ardistomis glabrata</tp:taxon-name><comment> Putzeys, 1866: 213.</comment></tp:nomenclature-citation><tp:nomenclature-citation><tp:taxon-name>Ardistomus glabratus</tp:taxon-name><comment> Putzeys: <xref ref-type="bibr" rid="B10">Csiki 1927</xref>: 548; <xref ref-type="bibr" rid="B5">Blackwelder 1944</xref>: 27.</comment></tp:nomenclature-citation><tp:nomenclature-citation><tp:taxon-name>Ardistomis glabratus</tp:taxon-name><comment> Putzeys: <xref ref-type="bibr" rid="B28">Lorenz 2005</xref>: 146.</comment></tp:nomenclature-citation><tp:nomenclature-citation><tp:taxon-name>Ardistomis (Semiardistomis) glabratus</tp:taxon-name><comment> Putzeys: <xref ref-type="bibr" rid="B20">Kult 1950</xref>: 310.</comment></tp:nomenclature-citation><tp:nomenclature-citation><tp:taxon-name>Ardistomis (Semiardistomis) balthasari</tp:taxon-name><comment> Kult, 1950: 309. syn. n.</comment></tp:nomenclature-citation><tp:nomenclature-citation><tp:taxon-name>Semiardistomis glabratus</tp:taxon-name><comment> (Putzeys); <xref ref-type="bibr" rid="B15">Erwin 2011</xref>: 235.</comment></tp:nomenclature-citation></tp:nomenclature-citation-list></tp:nomenclature><tp:treatment-sec sec-type="Type material"><title>Type material.</title><p>Lectotype, here designated, female (IRSNB), glued on cardboard pinned, genitalia attached in microvial, labeled: green paper handwritten "A. glabrata Pz. C Mvideo. (A. 21ª)"/ printed "Soc. Ent. Belg. Coll. Putzeys"/ printed "Syntype."</p><p>Paralectotypes, here designated:onefemale (IRSNB) labeled as Lectotype; one exemplar (MHNP) labeled: handwritten in box “glabrata Putz. Mvideo”.</p><p>Holotype of <italic><tp:taxon-name>Semiardistomis balthasari</tp:taxon-name></italic> male (ADVA), glued on cardboard pinned, genitalia attached in microvial, labeled: handwritten “Ardistomis balthasari Kt. Det. K. Kult 1948”/ “balthasari Kt. det. K.Kult”/ printed in red paper “TYPE”/ printed “San Ignacio Missions”.
                        </p></tp:treatment-sec><tp:treatment-sec sec-type="Type locality"><title>Type locality.</title><p>Given by <xref ref-type="bibr" rid="B32">Putzeys (1866</xref>: 213) as “Montevideo”, Uruguay.</p></tp:treatment-sec><tp:treatment-sec sec-type="Diagnosis"><title>Diagnosis.</title><p>Body piceous with green brassy reflections. Elytral surface smooth, striae reduced to basal third, impunctate, 4 setiferous punctures on interval 3, stria 2 absent. Profemur glabrous. Abdominal sternum VII with 5+5 setiferous punctures.</p></tp:treatment-sec><tp:treatment-sec sec-type="Habitus"><title>Habitus.</title><p>dorsal aspect, as in <xref ref-type="fig" rid="F11">Fig. 41</xref>.
                        </p></tp:treatment-sec><tp:treatment-sec sec-type="Mouthparts"><title>Mouthparts.</title><p><bold>Labrum</bold>, dorsal aspect, as in <xref ref-type="fig" rid="F2">Fig. 3</xref>. <bold>Labium</bold>, as in <xref ref-type="fig" rid="F4">Fig. 13A</xref>; ligula, enlarged, as in <xref ref-type="fig" rid="F4">Fig. 13B</xref>.
                        </p></tp:treatment-sec><tp:treatment-sec sec-type="Legs"><title>Legs.</title><p>male protarsus as in <xref ref-type="fig" rid="F5">Fig. 24</xref>.
                        </p></tp:treatment-sec><tp:treatment-sec sec-type="Male genitalia"><title>Male genitalia.</title><p>as in <xref ref-type="fig" rid="F6">Fig. 26</xref>.
                        </p></tp:treatment-sec><tp:treatment-sec sec-type="Female genitalia"><title>Female genitalia.</title><p>as in <xref ref-type="fig" rid="F7">Fig. 27</xref>.
                        </p></tp:treatment-sec><tp:treatment-sec sec-type="Measurements and variation"><title>Measurements and variation.</title><p>Variation of measurements (mm) and ratios for <italic><tp:taxon-name>Semiardistomis glabratus</tp:taxon-name></italic> (n=7) are: HL = 0,70–0,76–0,80; PL 1,44–1,51–1,60; PW 1,53–1,68–1,83; <!--PageBreak-->EL 3,56–3,84–4,13; EW 2,50–2,60–2,73; SBL 5,76–6,11–6,53; PW/EW 0,65; PW/PL 1,11; PL/EL 0,39; EW/EL 0,68.
                        </p><p>Variation of measurements (mm) and ratios for <italic><tp:taxon-name>Semiardistomis glabratus</tp:taxon-name></italic> identified in collections as <italic><tp:taxon-name>Semiardistomis balthasari</tp:taxon-name></italic> (n= 11) are: HL = 0,67–0,78–0,86; PL 1,12–1,32–1,44; PW 1,34–1,49–1,63; EL 3,33–3,66–3,87; EW 2,08–2,36–2,56; SBL 5,15–5,76–6,11; PW/EW 0,63; PW/PL 1,13; PL/EL 0,36; EW/EL 0,65.
                        </p><p><xref ref-type="bibr" rid="B20">Kult (1950)</xref> separated <italic><tp:taxon-name>Semiardistomis balthasari</tp:taxon-name></italic> from <italic><tp:taxon-name>Semiardistomis glabratus</tp:taxon-name></italic> on the basis of two character states: differences in body size and length of elytral striae. Measurements show moderate variation in size between the populations studied (see above) but the ratios show no variations in body proportions. After studying different populations across South America, I found that the length of the elytral striae varies between populations from specimens with striae 4, 5 and 6 extended to the second dorsal puncture in interval 3 (<xref ref-type="fig" rid="F11">Fig. 42</xref>) to specimens with striae 4 and 5 almost extended only to the first dorsal pore in interval 3, and stria 6 almost obliterated (<xref ref-type="fig" rid="F11">Fig. 43</xref>). The pattern of variation is clinal from north to south.
                        </p></tp:treatment-sec><tp:treatment-sec sec-type="Habitat"><title>Habitat.</title><p>Data from labels suggest that the species lives along standing water bodies and swamps.</p></tp:treatment-sec><tp:treatment-sec sec-type="Geographical distribution"><title>Geographical distribution</title><p>(<xref ref-type="fig" rid="F19">Fig. 57</xref><bold>).</bold> Widespread in South America, east of the Andes mountain range, from northern Brazil, north of the Equator, to Uruguay, south of the Tropic of Capricorn.<!--PageBreak-->
                        </p></tp:treatment-sec><tp:treatment-sec sec-type="Material examined"><title>Material examined.</title><p>ARGENTINA. San Ignacio Misiones (ADVA, 2) Rio Salado (IRSNB, 12) Cordoba Argüello Sept 58 (MHNP, 8). BRAZIL. Oberaba (IRSNB, 9). PERU. Loreto 1 km E Hamburgo, Boca del Ingles Camp, 150 m 23 Aug 1991 (USNM, 8). Loreto, Pithecia 14 Aug 1989 (USNM, 5). Madre de Dios Pakitza 07 Oct 1990 (USNM, 5). URUGUAY. Montevideo (IRSBN, 5) (MHNP, 2). VENEZUELA. Amazonas, Dpto Rio Negro 28 Jan 1985 (USNM, 4).</p><fig id="F11" position="float" orientation="portrait"><label>Figures 41–44.</label><caption><p><bold>41–43</bold> <italic><tp:taxon-name>Semiardistomis glabratus</tp:taxon-name></italic> (Putzeys) <bold>41</bold>exemplar from Peru, Loreto <bold>42</bold> exemplar from Argentina, Misiones <bold>43</bold> exemplar from Uruguay, Montevideo <bold>44</bold> <italic><tp:taxon-name>Semiardistomis pilosellus</tp:taxon-name></italic> (Kult). Dorsal aspect. Scale bar 1 mm.</p></caption><graphic xmlns:xlink="http://www.w3.org/1999/xlink" xlink:href="ZooKeys-210-019-g011.jpg" position="float" orientation="portrait" xlink:type="simple"/></fig></tp:treatment-sec><tp:treatment-sec><!--Section generated to contain objects referenced in tp:taxon-treatment.--><fig id="F2" position="float" orientation="portrait"><label>Figures 3–5.</label><caption><p><bold>3–4</bold> Labrum (dorsal aspect) <bold>3</bold> <italic><tp:taxon-name>Semiardistomis glabratus</tp:taxon-name></italic> (Putzeys) <bold>4</bold> <italic><tp:taxon-name>Semiardistomis labialis</tp:taxon-name></italic> (Chaudoir) <bold>5</bold> RightMaxilla (dorsal aspect) of <italic><tp:taxon-name>Semiardistomis labialis</tp:taxon-name></italic> (Chaudoir). Legend : Labrum: <bold>ds</bold> dorsal seta <bold>es</bold> epipharyngeal seta <bold>lp</bold> labral dentiform projection. Maxilla: <bold>c</bold> cardo <bold>g1</bold> galeomere 1 <bold>g2</bold> galeomere 2 <bold>lac</bold> lacinia <bold>mp2 mp3 mp4</bold> maxillary palpomeres 2–4 respectively <bold>pf</bold> palpifer <bold>s</bold> stipes. Scale bar 0.1 mm.</p></caption><graphic xmlns:xlink="http://www.w3.org/1999/xlink" xlink:href="ZooKeys-210-019-g002.jpg" position="float" orientation="portrait" xlink:type="simple"/></fig><fig id="F4" position="float" orientation="portrait"><label>Figures 13–21.</label><caption><p>Labium ofClivinini (ventral aspects): <bold>A</bold> mentum and palpi <bold>B</bold> ligula <bold>C</bold> mental carina, lateral aspect. <bold>13–14</bold> Genus <italic><tp:taxon-name>Semiardistomis</tp:taxon-name></italic>: <bold>13</bold> S. glabratus (Putzeys) <bold>14</bold> <italic><tp:taxon-name>Semiardistomis labialis</tp:taxon-name></italic> (Chaudoir) <bold>15</bold><italic> Ardistomis fasciolatus</italic> Putzeys <bold>16</bold> <italic><tp:taxon-name>Aspidoglossa mexicana</tp:taxon-name></italic> (Chaudoir) <bold>17</bold> <italic><tp:taxon-name>Clivina dentipes</tp:taxon-name></italic> Dejean <bold>18</bold> <italic><tp:taxon-name>Oxydrepanus rufus</tp:taxon-name></italic> (Putzeys) <bold>19</bold> <italic><tp:taxon-name>Schizogenius arimao</tp:taxon-name></italic> Darlington <bold>20</bold> <italic><tp:taxon-name>Ancus excavaticeps</tp:taxon-name></italic> (Putzeys) <bold>21</bold> <italic><tp:taxon-name>Nyctosyles planicollis</tp:taxon-name></italic> (Reiche). Legend: <bold>as</bold> apical setae of glossal sclerite <bold>gs</bold> glossal sclerite <bold>lp2</bold> labial palpomere 2 <bold>lp3</bold> labial palpomere 3 <bold>ll</bold> lateral lobes <bold>mc</bold> median carina <bold>m</bold> mentum <bold>mt</bold> mental tooth <bold>pas</bold> preapical seta of glossal sclerite <bold>pg</bold> paraglossa. Scale bar 0.1 mm.</p></caption><graphic xmlns:xlink="http://www.w3.org/1999/xlink" xlink:href="ZooKeys-210-019-g004.jpg" position="float" orientation="portrait" xlink:type="simple"/></fig><fig id="F5" position="float" orientation="portrait"><label>Figures 22–24.</label><caption><p><bold>22</bold> Body extremity (lateral aspect) of <italic><tp:taxon-name>Semiardistomis labialis</tp:taxon-name></italic> (Chaudoir) <bold>23–24</bold> Protarsus (ventral aspect) of <italic><tp:taxon-name>Semiardistomis</tp:taxon-name></italic> <bold>23</bold> <italic><tp:taxon-name>Semiardistomis labialis</tp:taxon-name></italic> (Chaudoir) <bold>24</bold> <italic><tp:taxon-name>Semiardistomis glabratus</tp:taxon-name></italic> (Putzeys). Legend: <bold>app</bold> abdominal epipleural projectionof abdominal sternum VII <bold>ep</bold> elytral plica. Scale bar 1 mm.</p></caption><graphic xmlns:xlink="http://www.w3.org/1999/xlink" xlink:href="ZooKeys-210-019-g005.jpg" position="float" orientation="portrait" xlink:type="simple"/></fig><fig id="F6" position="float" orientation="portrait"><label>Figures 25–26.</label><caption><p>Male genitalia of genus <italic><tp:taxon-name>Semiardistomis</tp:taxon-name></italic>: <bold>A</bold> phallus and parameres in dorsal aspect <bold>B</bold> phallus and endophallus everted in lateral aspect <bold>25</bold> <italic><tp:taxon-name>Semiardistomis labialis</tp:taxon-name></italic> (Chaudoir) <bold>26</bold> <italic><tp:taxon-name>Semiardistomis glabratus</tp:taxon-name></italic> (Putzeys). Legend: <bold>ba</bold> basal apophysis <bold>bo</bold> basal opening <bold>bp</bold> basal projection <bold>bs</bold> basal sclerite <bold>ll</bold> left lobe <bold>rl</bold> right lobe. Scale bar 0.1 mm.</p></caption><graphic xmlns:xlink="http://www.w3.org/1999/xlink" xlink:href="ZooKeys-210-019-g006.jpg" position="float" orientation="portrait" xlink:type="simple"/></fig><fig id="F7" position="float" orientation="portrait"><label>Figures 27–30.</label><caption><p>Female genitalia (ventral aspect). of <tp:taxon-name>Ardistomina</tp:taxon-name> <bold>27</bold> <italic><tp:taxon-name>Semiardistomis glabratus</tp:taxon-name></italic> (Putzeys) <bold>28</bold><italic> Semiardistomis labialis</italic> (Chaudoir) <bold>29</bold> <italic><tp:taxon-name>Ardistomis fasciolatus</tp:taxon-name></italic> Putzeys <bold>30</bold> <italic><tp:taxon-name>Aspidoglossa mexicana</tp:taxon-name></italic> (Chaudoir). Legend: <bold>bc</bold> bursa copulatrix <bold>gc</bold> gonocoxa (gonocoxite 1 and 2, fused) <bold>lt</bold> laterotergite <bold>mt</bold> mediotergite <bold>sp</bold> spermatheca <bold>spd</bold> spermathecal duct <bold>spg</bold> spermathecal gland <bold>spgd</bold> spermathecal gland duct.Scale bar 0.1 mm.</p></caption><graphic xmlns:xlink="http://www.w3.org/1999/xlink" xlink:href="ZooKeys-210-019-g007.jpg" position="float" orientation="portrait" xlink:type="simple"/></fig><fig id="F19" position="float" orientation="portrait"><label>Figure 57.</label><caption><p>Distribution map of members of the <italic>puncticollis</italic> species–group.</p></caption><graphic xmlns:xlink="http://www.w3.org/1999/xlink" xlink:href="ZooKeys-210-019-g019.jpg" position="float" orientation="portrait" xlink:type="simple"/></fig></tp:treatment-sec><ref-list><ref id="B10"><mixed-citation xmlns:xlink="http://www.w3.org/1999/xlink" xlink:type="simple"><person-group><name name-style="western"><surname>Csiki</surname><given-names>E</given-names></name></person-group> (<year>1931</year>)<article-title> Carabidae: Harpalinae V (Pars 115).</article-title> In: <person-group><name name-style="western"><surname>Junk</surname><given-names>W</given-names></name><name name-style="western"><surname>Shenkling</surname><given-names>S</given-names></name></person-group> (<role>Eds</role>). <issue-title>Coleopterorum catalogus.</issue-title><source>Volume II. Carabidae II, W. Junk, Berlin</source>: <fpage>739</fpage>-<lpage>1022</lpage>.</mixed-citation></ref><ref id="B5"><mixed-citation xmlns:xlink="http://www.w3.org/1999/xlink" xlink:type="simple"><!--PageBreak--><person-group><name name-style="western"><surname>Blackwelder</surname><given-names>RE</given-names></name></person-group> (<year>1944</year>)<article-title> Checklist of the coleopterous insects of Mexico, Central America, The West Indies, and South America. Part 1.</article-title><source>Smithsonian Institution, United States National Museum Bulletin </source><volume>185</volume>: <fpage>1</fpage>-<lpage>188</lpage>.</mixed-citation></ref><ref id="B28"><mixed-citation xmlns:xlink="http://www.w3.org/1999/xlink" xlink:type="simple"><person-group><name name-style="western"><surname>Lorenz</surname><given-names>W</given-names></name></person-group> (<year>2005</year>)<source> Systematic list of extant ground beetles of the world (Insecta, Coleoptera “Geadephaga”: Trachypachidae and Carabidae, incl.</source><publisher-name>Paussinae, Cicindelinae, Rhysodinae). W. Lorenz</publisher-name>, <publisher-loc>Tutzing</publisher-loc>, <lpage>530</lpage> pp.</mixed-citation></ref><ref id="B20"><mixed-citation xmlns:xlink="http://www.w3.org/1999/xlink" xlink:type="simple"><person-group><name name-style="western"><surname>Kult</surname><given-names>K</given-names></name></person-group> (<year>1950</year>)<article-title> New Neotropical species of the group Ardistominina (Carabidae, Col.).</article-title><source>Arthropoda </source><volume>1</volume>: <fpage>299</fpage>-<lpage>325</lpage>.</mixed-citation></ref><ref id="B15"><mixed-citation xmlns:xlink="http://www.w3.org/1999/xlink" xlink:type="simple"><person-group><name name-style="western"><surname>Erwin</surname><given-names>TL</given-names></name></person-group> (<year>2011</year>)<source> A Treatise on the Western Hemisphere Caraboidea (Coleoptera): Their classification, distributions, and ways of life Volume III (Carabidae – loxomeriformes, melaeniformes).</source><publisher-name>Pensoft</publisher-name>, <publisher-loc>Sofia-Moscow</publisher-loc>, <lpage>412</lpage> pp.</mixed-citation></ref><ref id="B32"><mixed-citation xmlns:xlink="http://www.w3.org/1999/xlink" xlink:type="simple"><person-group><name name-style="western"><surname>Putzeys</surname><given-names>JAAH</given-names></name></person-group> (<year>1866</year>)<article-title> Révision générale des clivinides.</article-title><source>Annales de la Société Entomologique de Belgique </source><volume>10</volume>: <fpage>3</fpage>-<lpage>242</lpage>.</mixed-citation></ref></ref-list></tp:taxon-treatment>
