# Supplementary material for: Notes about morphological features of the Western Hemisphere subtribe Ardistomina, and revision of genus Semiardistomis Kult (Coleoptera, Carabidae, Scaritinae, Clivinini)
Source: Zookeys. 2012 Jul 24;(210):19–67. doi: 10.3897/zookeys.210.3042 (PMC3406452; doi:10.3897/zookeys.210.3042)
Supplement: XML Treatment for Semiardistomis jedlickai [file zookeys.210.3042-treatment7.xml]

<!DOCTYPE tp:taxon-treatment
  PUBLIC "-//TaxonX//DTD Taxonomic Treatment Publishing DTD v0 20100105//EN" "tax-treatment-NSO.dtd">
<tp:taxon-treatment xmlns:tp="http://www.plazi.org/taxpub"><tp:treatment-meta><mixed-citation publication-type="journal"><person-group><name><surname>Valdés</surname><given-names>Pavel</given-names></name></person-group><article-title>Notes about morphological features of the Western Hemisphere subtribe Ardistomina, and revision of genus 
                    <italic>Semiardistomis</italic> Kult (Coleoptera, Carabidae, Scaritinae, Clivinini)
                </article-title><source>Zookeys</source><day>24</day><month>7</month><year>2012</year><volume>2012</volume><issue>210</issue><fpage>19</fpage><lpage>67</lpage><pub-id pub-id-type="doi">10.3897/zookeys.210.3042</pub-id></mixed-citation></tp:treatment-meta><tp:nomenclature><tp:taxon-name>
                            <tp:taxon-name-part taxon-name-part-type="genus">Semiardistomis</tp:taxon-name-part>
                            <tp:taxon-name-part taxon-name-part-type="species">jedlickai</tp:taxon-name-part>
                        <object-id xmlns:xlink="http://www.w3.org/1999/xlink" xlink:type="simple">http://species-id.net/wiki/Semiardistomis_jedlickai</object-id>
								</tp:taxon-name><tp:taxon-authority>(Kult, 1950)</tp:taxon-authority><xref ref-type="fig" rid="F12">Figs 45</xref><xref ref-type="fig" rid="F19">57</xref><tp:nomenclature-citation-list><tp:nomenclature-citation><tp:taxon-name>Ardistomis (Semiardistomis) jedlickai</tp:taxon-name><comment> Kult, 1950: 313.</comment></tp:nomenclature-citation><tp:nomenclature-citation><tp:taxon-name>Semiardistomis jedlickai</tp:taxon-name><comment> (Kult): <xref ref-type="bibr" rid="B27">Lorenz 1998</xref>: 136.</comment></tp:nomenclature-citation></tp:nomenclature-citation-list></tp:nomenclature><tp:treatment-sec sec-type="Type material"><title>Type material.</title><p>Holotype at ADVA, glued on pinned card (specimen without genitalia), labeled: handwritten “Ardistomis jedlickai Kt. Det. K. Kult 1948”/ “jedlickai Kt. det. K.Kult”/ printed in red paper “TYPE”/ printed “Corumba Matt. Grosso.”</p></tp:treatment-sec><tp:treatment-sec sec-type="Type locality"><title>Type locality.</title><p>Given by <xref ref-type="bibr" rid="B20">Kult (1950</xref>: 313) as “Brasilia, Matto Grosso, Corumba”, Brazil.</p></tp:treatment-sec><tp:treatment-sec sec-type="Diagnosis"><title>Diagnosis.</title><p>Body piceous with green brassy reflections. Elytral surface smooth, striae distinct in basal half only, impunctate, 4 setiferous punctures on interval three, stria 2 distinct. Profemur glabrous. Abdominal sternum VII with 4+4 setiferous punctures. Size small.</p></tp:treatment-sec><tp:treatment-sec sec-type="Habitus"><title>Habitus.</title><p>dorsal aspect, as in <xref ref-type="fig" rid="F12">Fig. 45</xref>.
                        </p></tp:treatment-sec><tp:treatment-sec sec-type="Measurements and variation"><title>Measurements and variation.</title><p>Variation of measurements (mm) and ratios for <italic><tp:taxon-name>Semiardistomis jedlickai</tp:taxon-name></italic> (n=6) are: HL = 0,50–0,51–0,53; PL 0,96–1,00–1,07; PW 0,99–1,17–1,28; EL 2,30–2,55–2,62; EW 1,70–1,82–1,92; <bold>SBL</bold> 3,82–4,07–4,19; PW/EW 0,64; PW/PL 1,16; PL/EL 0,39; EW/EL 0,71.
                        </p></tp:treatment-sec><tp:treatment-sec sec-type="Geographical distribution"><title>Geographical distribution</title><p>(<xref ref-type="fig" rid="F19">Fig. 57</xref>)<bold>.</bold> The known range of this species is confined to central South America.
                        </p></tp:treatment-sec><tp:treatment-sec sec-type="Material examined"><title>Material examined.</title><p>In addition to holotype: BRAZIL. Matto Grosso Jacare P. N. Xingu at ligth (USNM, 11) PERU. Madre de Dios Pakitza 14 Nov 1990 (USNM, 6). Madre de Dios Rio Manu BIOLAT Pakitza 356m 24 Jun 1993 (USNM, 5).</p><fig id="F12" position="float" orientation="portrait"><label>Figures 45–46.</label><caption><p><bold>45</bold> <italic><tp:taxon-name>Semiardistomis jedlickai</tp:taxon-name></italic> (Kult) <bold>46</bold> <italic><tp:taxon-name>Semiardistomis maindroni</tp:taxon-name></italic> (Kult). Dorsal aspect. Scale bar 1 mm.</p></caption><graphic xmlns:xlink="http://www.w3.org/1999/xlink" xlink:href="ZooKeys-210-019-g012.jpg" position="float" orientation="portrait" xlink:type="simple"/></fig></tp:treatment-sec><tp:treatment-sec><!--Section generated to contain objects referenced in tp:taxon-treatment.--><fig id="F19" position="float" orientation="portrait"><label>Figure 57.</label><caption><p>Distribution map of members of the <italic>puncticollis</italic> species–group.</p></caption><graphic xmlns:xlink="http://www.w3.org/1999/xlink" xlink:href="ZooKeys-210-019-g019.jpg" position="float" orientation="portrait" xlink:type="simple"/></fig></tp:treatment-sec><ref-list><ref id="B27"><mixed-citation xmlns:xlink="http://www.w3.org/1999/xlink" xlink:type="simple"><person-group><name name-style="western"><surname>Lorenz</surname><given-names>W</given-names></name></person-group> (<year>1998</year>)<source> Systematic list of extant ground beetles of the world (Insecta, Coleoptera “Geadephaga”: Trachypachidae and Carabidae incl.</source><publisher-name>Paussinae, Cicindelinae, Rhysodinae). W. Lorenz, Tutzing</publisher-name>, <publisher-loc>Germany</publisher-loc>, <lpage>502</lpage> pp.</mixed-citation></ref><ref id="B20"><mixed-citation xmlns:xlink="http://www.w3.org/1999/xlink" xlink:type="simple"><person-group><name name-style="western"><surname>Kult</surname><given-names>K</given-names></name></person-group> (<year>1950</year>)<article-title> New Neotropical species of the group Ardistominina (Carabidae, Col.).</article-title><source>Arthropoda </source><volume>1</volume>: <fpage>299</fpage>-<lpage>325</lpage>.</mixed-citation></ref></ref-list></tp:taxon-treatment>
