# Supplementary material for: Notes about morphological features of the Western Hemisphere subtribe Ardistomina, and revision of genus Semiardistomis Kult (Coleoptera, Carabidae, Scaritinae, Clivinini)
Source: Zookeys. 2012 Jul 24;(210):19–67. doi: 10.3897/zookeys.210.3042 (PMC3406452; doi:10.3897/zookeys.210.3042)
Supplement: XML Treatment for Semiardistomis laevistriatus [file zookeys.210.3042-treatment8.xml]

<!DOCTYPE tp:taxon-treatment
  PUBLIC "-//TaxonX//DTD Taxonomic Treatment Publishing DTD v0 20100105//EN" "tax-treatment-NSO.dtd">
<tp:taxon-treatment xmlns:tp="http://www.plazi.org/taxpub"><tp:treatment-meta><mixed-citation publication-type="journal"><person-group><name><surname>Valdés</surname><given-names>Pavel</given-names></name></person-group><article-title>Notes about morphological features of the Western Hemisphere subtribe Ardistomina, and revision of genus 
                    <italic>Semiardistomis</italic> Kult (Coleoptera, Carabidae, Scaritinae, Clivinini)
                </article-title><source>Zookeys</source><day>24</day><month>7</month><year>2012</year><volume>2012</volume><issue>210</issue><fpage>19</fpage><lpage>67</lpage><pub-id pub-id-type="doi">10.3897/zookeys.210.3042</pub-id></mixed-citation></tp:treatment-meta><tp:nomenclature><tp:taxon-name>
                            <tp:taxon-name-part taxon-name-part-type="genus">Semiardistomis</tp:taxon-name-part>
                            <tp:taxon-name-part taxon-name-part-type="species">laevistriatus</tp:taxon-name-part>
                        <object-id xmlns:xlink="http://www.w3.org/1999/xlink" xlink:type="simple">http://species-id.net/wiki/Semiardistomis_laevistriatus</object-id>
								</tp:taxon-name><tp:taxon-authority>(Fleutiaux &amp; Sallé, 1889)</tp:taxon-authority><xref ref-type="fig" rid="F13">Figs 47</xref><xref ref-type="fig" rid="F19">57</xref><tp:nomenclature-citation-list><tp:nomenclature-citation><tp:taxon-name>Ardistomis laevistriatus</tp:taxon-name><comment> Fleutiaux &amp; Sallé, 1889: 363; <xref ref-type="bibr" rid="B23">Leng and Mutchler 1914</xref>: 395; <xref ref-type="bibr" rid="B20">Kult 1950</xref>: 307; <xref ref-type="bibr" rid="B16">Erwin and Sims 1984</xref>: 427; <xref ref-type="bibr" rid="B28">Lorenz 2005</xref>: 146.</comment></tp:nomenclature-citation><tp:nomenclature-citation><tp:taxon-name>Ardistomus laevistriatus</tp:taxon-name><comment> Fleutiaux &amp; Sallé: <xref ref-type="bibr" rid="B10">Csiki 1927</xref>: 548; <xref ref-type="bibr" rid="B5">Blackwelder 1944</xref>: 27.</comment></tp:nomenclature-citation><!--PageBreak--><tp:nomenclature-citation><tp:taxon-name>Semiardistomis laevistriatus</tp:taxon-name><comment> (Fleutiaux &amp; Sallé); <xref ref-type="bibr" rid="B15">Erwin 2011</xref>: 236.</comment></tp:nomenclature-citation></tp:nomenclature-citation-list></tp:nomenclature><tp:treatment-sec sec-type="Type material"><title>Type material.</title><p>Lectotype, here designated, male (MHNP), glued on pinned card, labeled: printed “Type”; printed “Guadeloupe Delauney”; handwritten “Ardistomis laevistriata Fleut. &amp; S. type”; “Ardistomis laevistriata Fleut. 47 det. K. Kult type”; “Lectotype Ardistomis laevistriata F. &amp; S. des. S. W. Nichols 1984.”
                        </p><p>Paralectotype, here designated,female (MHNP), glued on pinned card, genitalia attached in microvial, labeled: handwritten on paper circle "Guadeloupe Delauney"; printed "ex Musaeo A. Sallé 1897"; "Paralectotype Ardistomis laevistriata F. &amp; S. des. S. W. Nichols 1984”.</p></tp:treatment-sec><tp:treatment-sec sec-type="Type locality"><title>Type locality.</title><p>Given by <xref ref-type="bibr" rid="B18">Fleutiaux and Sallé (1889</xref>: 364) as “Les Bains- Jaunes”, Guadeloupe, Lesser Antilles.</p></tp:treatment-sec><tp:treatment-sec sec-type="Diagnosis"><title>Diagnosis.</title><p>Body ferrugineous dark brown. Elytral surface smooth, striae obliterated in apical fifth, impunctate, 2 setiferous punctures on interval 3, stria 2 distinct, shoulders rounded. Metathoracic wings reduced. Profemur glabrous. Abdominal sternum VII with 5+5 setiferous punctures.</p></tp:treatment-sec><tp:treatment-sec sec-type="Habitus"><title>Habitus.</title><p>dorsal aspect, as in <xref ref-type="fig" rid="F13">Fig. 47</xref>.
                        </p></tp:treatment-sec><tp:treatment-sec sec-type="Measurements and variation"><title>Measurements and variation.</title><p>Variation of measurements (mm) and ratios for <italic><tp:taxon-name>Semiardistomis laevistriatus</tp:taxon-name></italic> (n=4) are: HL = 0,65–0,68–0,70; PL = 1,13–1,20–1,28; PW = 1,33–1,39–1,45; EL = 2,95–3,05–3,15; EW = 2,00–2,05–2,10; <bold>SBL =</bold> 4,73–4,93–5,13; PW/EW = 0,68; PW/PL = 1,16; PL/EL = 0,39; EW/EL = 0,67.
                        </p></tp:treatment-sec><tp:treatment-sec sec-type="Habitat"><title>Habitat.</title><p><xref ref-type="bibr" rid="B29">Nichols (1988a)</xref> reported that adults of <italic><tp:taxon-name>Semiardistomis laevistriatus</tp:taxon-name></italic> are found under rotting bark. The species is probably associated with wet forest leaf litter.
                        </p></tp:treatment-sec><tp:treatment-sec sec-type="Geographical distribution"><title>Geographical distribution</title><p><bold>(<xref ref-type="fig" rid="F19">Fig. 57</xref>).</bold> Restricted to the Islands of Guadeloupe in the Lesser Antilles.
                        </p></tp:treatment-sec><tp:treatment-sec sec-type="Material examined"><title>Material examined.</title><p>GUADELOUPE. Guadeloupe L. Dufau (ADVA, 1) Bains–Jaunes (USNM, 2). Guadeloupe Marie (MHNP, 1).</p><fig id="F13" position="float" orientation="portrait"><label>Figures 47–48.</label><caption><p><bold>47</bold> <italic><tp:taxon-name>Semiardistomis laevistriatus</tp:taxon-name></italic> (Fleutiaux &amp; Salle) <bold>48</bold> <italic><tp:taxon-name>Semiardistomis puncticollis</tp:taxon-name></italic> (Dejean). Dorsal aspect. Scale bar 1 mm.</p></caption><graphic xmlns:xlink="http://www.w3.org/1999/xlink" xlink:href="ZooKeys-210-019-g013.jpg" position="float" orientation="portrait" xlink:type="simple"/></fig></tp:treatment-sec><tp:treatment-sec><!--Section generated to contain objects referenced in tp:taxon-treatment.--><fig id="F19" position="float" orientation="portrait"><label>Figure 57.</label><caption><p>Distribution map of members of the <italic>puncticollis</italic> species–group.</p></caption><graphic xmlns:xlink="http://www.w3.org/1999/xlink" xlink:href="ZooKeys-210-019-g019.jpg" position="float" orientation="portrait" xlink:type="simple"/></fig></tp:treatment-sec><ref-list><ref id="B23"><mixed-citation xmlns:xlink="http://www.w3.org/1999/xlink" xlink:type="simple"><person-group><name name-style="western"><surname>Leng</surname><given-names>CW</given-names></name><name name-style="western"><surname>Mutchler</surname><given-names>AJ</given-names></name></person-group> (<year>1914</year>)<article-title> A preliminary list of the Coleoptera of the West Indies as recorded to January 1, 1914.</article-title><source>Bulletin of the American Museum of Natural History </source><volume>34</volume>: <fpage>555</fpage>-<lpage>601</lpage>.</mixed-citation></ref><ref id="B20"><mixed-citation xmlns:xlink="http://www.w3.org/1999/xlink" xlink:type="simple"><person-group><name name-style="western"><surname>Kult</surname><given-names>K</given-names></name></person-group> (<year>1950</year>)<article-title> New Neotropical species of the group Ardistominina (Carabidae, Col.).</article-title><source>Arthropoda </source><volume>1</volume>: <fpage>299</fpage>-<lpage>325</lpage>.</mixed-citation></ref><ref id="B16"><mixed-citation xmlns:xlink="http://www.w3.org/1999/xlink" xlink:type="simple"><person-group><name name-style="western"><surname>Erwin</surname><given-names>TL</given-names></name><name name-style="western"><surname>Sims</surname><given-names>LL</given-names></name></person-group> (<year>1984</year>)<article-title> Carabid beetles of the West Indies (Insects: Coleoptera): a synopsis of the genera and checklists of tribes of Caraboidea, and of the West Indian species.</article-title><source>Quaestiones Entomologicae </source><volume>20</volume>: <fpage>351</fpage>-<lpage>466</lpage>.</mixed-citation></ref><ref id="B28"><mixed-citation xmlns:xlink="http://www.w3.org/1999/xlink" xlink:type="simple"><person-group><name name-style="western"><surname>Lorenz</surname><given-names>W</given-names></name></person-group> (<year>2005</year>)<source> Systematic list of extant ground beetles of the world (Insecta, Coleoptera “Geadephaga”: Trachypachidae and Carabidae, incl.</source><publisher-name>Paussinae, Cicindelinae, Rhysodinae). W. Lorenz</publisher-name>, <publisher-loc>Tutzing</publisher-loc>, <lpage>530</lpage> pp.</mixed-citation></ref><ref id="B10"><mixed-citation xmlns:xlink="http://www.w3.org/1999/xlink" xlink:type="simple"><person-group><name name-style="western"><surname>Csiki</surname><given-names>E</given-names></name></person-group> (<year>1931</year>)<article-title> Carabidae: Harpalinae V (Pars 115).</article-title> In: <person-group><name name-style="western"><surname>Junk</surname><given-names>W</given-names></name><name name-style="western"><surname>Shenkling</surname><given-names>S</given-names></name></person-group> (<role>Eds</role>). <issue-title>Coleopterorum catalogus.</issue-title><source>Volume II. Carabidae II, W. Junk, Berlin</source>: <fpage>739</fpage>-<lpage>1022</lpage>.</mixed-citation></ref><ref id="B5"><mixed-citation xmlns:xlink="http://www.w3.org/1999/xlink" xlink:type="simple"><!--PageBreak--><person-group><name name-style="western"><surname>Blackwelder</surname><given-names>RE</given-names></name></person-group> (<year>1944</year>)<article-title> Checklist of the coleopterous insects of Mexico, Central America, The West Indies, and South America. Part 1.</article-title><source>Smithsonian Institution, United States National Museum Bulletin </source><volume>185</volume>: <fpage>1</fpage>-<lpage>188</lpage>.</mixed-citation></ref><ref id="B15"><mixed-citation xmlns:xlink="http://www.w3.org/1999/xlink" xlink:type="simple"><person-group><name name-style="western"><surname>Erwin</surname><given-names>TL</given-names></name></person-group> (<year>2011</year>)<source> A Treatise on the Western Hemisphere Caraboidea (Coleoptera): Their classification, distributions, and ways of life Volume III (Carabidae – loxomeriformes, melaeniformes).</source><publisher-name>Pensoft</publisher-name>, <publisher-loc>Sofia-Moscow</publisher-loc>, <lpage>412</lpage> pp.</mixed-citation></ref><ref id="B18"><mixed-citation xmlns:xlink="http://www.w3.org/1999/xlink" xlink:type="simple"><person-group><name name-style="western"><surname>Fleutiaux</surname><given-names>E</given-names></name><name name-style="western"><surname>Sallé</surname><given-names>A</given-names></name></person-group> (<year>1889</year>)<article-title> Liste de Coléoptères de la Guadeloupe et descriptions d’espèces nouvelles.</article-title><source>Annales de la Société Entomologique de France </source><volume>9</volume> (<issue>6</issue>): <fpage>351</fpage>-<lpage>484</lpage>.</mixed-citation></ref><ref id="B29"><mixed-citation xmlns:xlink="http://www.w3.org/1999/xlink" xlink:type="simple"><person-group><name name-style="western"><surname>Nichols</surname><given-names>SW</given-names></name></person-group> (<year>1988a</year>)<source> Systematics and biogeography of West Indian Scaritinae (Coleoptera: Carabidae).</source><publisher-name>Doctoral dissertation, Cornell University, Ithaca</publisher-name>, <publisher-loc>New York</publisher-loc>, <lpage>393</lpage> pp.</mixed-citation></ref></ref-list></tp:taxon-treatment>
