# Supplementary material for: Notes about morphological features of the Western Hemisphere subtribe Ardistomina, and revision of genus Semiardistomis Kult (Coleoptera, Carabidae, Scaritinae, Clivinini)
Source: Zookeys. 2012 Jul 24;(210):19–67. doi: 10.3897/zookeys.210.3042 (PMC3406452; doi:10.3897/zookeys.210.3042)
Supplement: XML Treatment for Semiardistomis maindroni [file zookeys.210.3042-treatment9.xml]

<!DOCTYPE tp:taxon-treatment
  PUBLIC "-//TaxonX//DTD Taxonomic Treatment Publishing DTD v0 20100105//EN" "tax-treatment-NSO.dtd">
<tp:taxon-treatment xmlns:tp="http://www.plazi.org/taxpub"><tp:treatment-meta><mixed-citation publication-type="journal"><person-group><name><surname>Valdés</surname><given-names>Pavel</given-names></name></person-group><article-title>Notes about morphological features of the Western Hemisphere subtribe Ardistomina, and revision of genus 
                    <italic>Semiardistomis</italic> Kult (Coleoptera, Carabidae, Scaritinae, Clivinini)
                </article-title><source>Zookeys</source><day>24</day><month>7</month><year>2012</year><volume>2012</volume><issue>210</issue><fpage>19</fpage><lpage>67</lpage><pub-id pub-id-type="doi">10.3897/zookeys.210.3042</pub-id></mixed-citation></tp:treatment-meta><tp:nomenclature><tp:taxon-name>
                            <tp:taxon-name-part taxon-name-part-type="genus">Semiardistomis</tp:taxon-name-part>
                            <tp:taxon-name-part taxon-name-part-type="species">maindroni</tp:taxon-name-part>
                        <object-id xmlns:xlink="http://www.w3.org/1999/xlink" xlink:type="simple">http://species-id.net/wiki/Semiardistomis_maindroni</object-id>
								</tp:taxon-name><tp:taxon-authority>(Kult, 1950)</tp:taxon-authority><xref ref-type="fig" rid="F12">Figs 46</xref><xref ref-type="fig" rid="F19">57</xref><tp:nomenclature-citation-list><tp:nomenclature-citation><tp:taxon-name>Ardistomis (Semiardistomis) maindroni</tp:taxon-name><comment> Kult, 1950: 312.</comment></tp:nomenclature-citation><tp:nomenclature-citation><tp:taxon-name>Semiardistomis maindroni</tp:taxon-name><comment> (Kult, 1950): <xref ref-type="bibr" rid="B27">Lorenz 1998</xref>: 136.</comment></tp:nomenclature-citation></tp:nomenclature-citation-list></tp:nomenclature><tp:treatment-sec sec-type="Type material"><title>Type material.</title><p>Holotype at ADVA, glued on cardboard pinned, genitalia attached in microvial, labeled: handwritten “Ardistomis maindroni Kt. Det. K. Kult 1948”/ “maindroni Kt. det. K.Kult”/ printed in red paper “TYPE”/ printed “Cuyaba Matt. Grosso”.</p><p>Paratypes. two exemplars labeled as holotype (not checked) designated by Kult in “collection of National Museum of Paris (ex Maindron- Babault)”.<!--PageBreak--></p></tp:treatment-sec><tp:treatment-sec sec-type="Type locality"><title>Type locality.</title><p>Given by <xref ref-type="bibr" rid="B20">Kult (1950</xref>: 312) as “Brasilia, Matto Grosso, Cuyaba”, Brazil.</p></tp:treatment-sec><tp:treatment-sec sec-type="Diagnosis"><title>Diagnosis.</title><p>Body piceous with green reflections. Elytral surface covered with isodiametric mesh pattern, striae obliterated in apical half, impunctate, 4 setiferous punctures on interval 3, stria 2 present. Profemur glabrous. Abdominal sternum VII with 4+4 setiferous punctures.</p></tp:treatment-sec><tp:treatment-sec sec-type="Habitus"><title>Habitus.</title><p>dorsal aspect, as in <xref ref-type="fig" rid="F12">Fig. 46</xref>.
                        </p></tp:treatment-sec><tp:treatment-sec sec-type="Measurements and variation"><title>Measurements and variation.</title><p>Variation of measurements (mm) and ratios for <italic><tp:taxon-name>Semiardistomis maindroni</tp:taxon-name></italic> (n=9) are: HL = 0,63–0,66–0,71; PL = 1,18–1,25–1,32; PW = 1,31–1,44–1,57; EL = 3,10–3,38–3,64; EW = 2,02–2,22–2,40; <bold>SBL =</bold> 4,93–5,30–5,60; PW/EW = 0,65; PW/PL = 1,15; PL/EL = 0,37; EW/EL = 0,67.
                        </p></tp:treatment-sec><tp:treatment-sec sec-type="Geographical distribution"><title>Geographical distribution</title><p><bold>(<xref ref-type="fig" rid="F19">Fig. 57</xref>).</bold> The known range of this species extends from central Brazil southward of the Tropic of Capricorn to central Argentina.
                        </p></tp:treatment-sec><tp:treatment-sec sec-type="Material examined"><title>Material examined.</title><p>ARGENTINA. Cordoba Arguello Nov 1958 (MHNP, 5); Tucuman Nov 1951 (MHNP, 6); Chaco prov. Capitán Solari env. 3–7 Feb. 2004 (PBPC, 2). BRAZIL. Porta da Bocca am Lagua de Jigua Pernambuco Jul 1937 (BMNH, 4).</p></tp:treatment-sec><tp:treatment-sec><!--Section generated to contain objects referenced in tp:taxon-treatment.--><fig id="F12" position="float" orientation="portrait"><label>Figures 45–46.</label><caption><p><bold>45</bold> <italic><tp:taxon-name>Semiardistomis jedlickai</tp:taxon-name></italic> (Kult) <bold>46</bold> <italic><tp:taxon-name>Semiardistomis maindroni</tp:taxon-name></italic> (Kult). Dorsal aspect. Scale bar 1 mm.</p></caption><graphic xmlns:xlink="http://www.w3.org/1999/xlink" xlink:href="ZooKeys-210-019-g012.jpg" position="float" orientation="portrait" xlink:type="simple"/></fig><fig id="F19" position="float" orientation="portrait"><label>Figure 57.</label><caption><p>Distribution map of members of the <italic>puncticollis</italic> species–group.</p></caption><graphic xmlns:xlink="http://www.w3.org/1999/xlink" xlink:href="ZooKeys-210-019-g019.jpg" position="float" orientation="portrait" xlink:type="simple"/></fig></tp:treatment-sec><ref-list><ref id="B27"><mixed-citation xmlns:xlink="http://www.w3.org/1999/xlink" xlink:type="simple"><person-group><name name-style="western"><surname>Lorenz</surname><given-names>W</given-names></name></person-group> (<year>1998</year>)<source> Systematic list of extant ground beetles of the world (Insecta, Coleoptera “Geadephaga”: Trachypachidae and Carabidae incl.</source><publisher-name>Paussinae, Cicindelinae, Rhysodinae). W. Lorenz, Tutzing</publisher-name>, <publisher-loc>Germany</publisher-loc>, <lpage>502</lpage> pp.</mixed-citation></ref><ref id="B20"><mixed-citation xmlns:xlink="http://www.w3.org/1999/xlink" xlink:type="simple"><person-group><name name-style="western"><surname>Kult</surname><given-names>K</given-names></name></person-group> (<year>1950</year>)<article-title> New Neotropical species of the group Ardistominina (Carabidae, Col.).</article-title><source>Arthropoda </source><volume>1</volume>: <fpage>299</fpage>-<lpage>325</lpage>.</mixed-citation></ref></ref-list></tp:taxon-treatment>
