# Supplementary material for: Notes about morphological features of the Western Hemisphere subtribe Ardistomina, and revision of genus Semiardistomis Kult (Coleoptera, Carabidae, Scaritinae, Clivinini)
Source: Zookeys. 2012 Jul 24;(210):19–67. doi: 10.3897/zookeys.210.3042 (PMC3406452; doi:10.3897/zookeys.210.3042)
Supplement: XML Treatment for Semiardistomis major [file zookeys.210.3042-treatment10.xml]

<!DOCTYPE tp:taxon-treatment
  PUBLIC "-//TaxonX//DTD Taxonomic Treatment Publishing DTD v0 20100105//EN" "tax-treatment-NSO.dtd">
<tp:taxon-treatment xmlns:tp="http://www.plazi.org/taxpub"><tp:treatment-meta><mixed-citation publication-type="journal"><person-group><name><surname>Valdés</surname><given-names>Pavel</given-names></name></person-group><article-title>Notes about morphological features of the Western Hemisphere subtribe Ardistomina, and revision of genus 
                    <italic>Semiardistomis</italic> Kult (Coleoptera, Carabidae, Scaritinae, Clivinini)
                </article-title><source>Zookeys</source><day>24</day><month>7</month><year>2012</year><volume>2012</volume><issue>210</issue><fpage>19</fpage><lpage>67</lpage><pub-id pub-id-type="doi">10.3897/zookeys.210.3042</pub-id></mixed-citation></tp:treatment-meta><tp:nomenclature><tp:taxon-name>
                            <tp:taxon-name-part taxon-name-part-type="genus">Semiardistomis</tp:taxon-name-part>
                            <tp:taxon-name-part taxon-name-part-type="species">major</tp:taxon-name-part>
                        <object-id xmlns:xlink="http://www.w3.org/1999/xlink" xlink:type="simple">urn:lsid:zoobank.org:act:86C18C17-48F7-404A-B43B-76F1707EE250</object-id>
								<object-id xmlns:xlink="http://www.w3.org/1999/xlink" xlink:type="simple">http://species-id.net/wiki/Semiardistomis_major</object-id>
								</tp:taxon-name><tp:taxon-status xmlns:xlink="http://www.w3.org/1999/xlink" xlink:type="simple">sp. n.</tp:taxon-status><xref ref-type="fig" rid="F14">Figs 49</xref><xref ref-type="fig" rid="F19">57</xref></tp:nomenclature><tp:treatment-sec sec-type="Holotype"><title>Holotype.</title><p>Male (USNM), glued on pinned point, genitalia attached in microvial, labeled: printed "Peru: Loreto, Cmp. S. Branch, 11 May 90 <named-content xmlns:xlink="http://www.w3.org/1999/xlink" content-type="dwc:verbatimCoordinates" xlink:type="simple">75°20'W, 05°12'S</named-content> T. L. Erwin Coll"/ "Running at night on muddy bank of Rio Samiria–Igapó forest soil organic, grasses"/ "ADP 94456".
                        </p></tp:treatment-sec><tp:treatment-sec sec-type="Paratypes"><title>Paratypes.</title><p>8 exemplars (USNM), 2 exemplars (PVCCu) labeled as the holotype.</p></tp:treatment-sec><tp:treatment-sec sec-type="Etymology"><title>Etymology.</title><p>The specific epithet is a Latin adjective alluding to the large size of the adults.</p></tp:treatment-sec><tp:treatment-sec sec-type="Diagnosis"><title>Diagnosis.</title><p>Elytral surface smooth, striae complete, impunctate, 4 setiferous punctures on interval 3, shoulders rounded. Profemur glabrous. Abdominal sternum VII with 5+5 setiferous punctures.</p></tp:treatment-sec><tp:treatment-sec sec-type="Habitus"><title>Habitus.</title><p>dorsal aspect, as in <xref ref-type="fig" rid="F14">Fig. 49</xref>.
                        </p></tp:treatment-sec><tp:treatment-sec sec-type="Measurements and variation"><title>Measurements and variation.</title><p>Variation of measurements (mm) and ratios for <italic><tp:taxon-name>Semiardistomis major</tp:taxon-name></italic> <bold>sp. n</bold>. (n=11) are: HL = 0,93–0,97–0,99; PL = 1,50–1,61–1,66; PW = 1,92–1,98–2,02; EL = 4,47–4,71–4,80; EW = 3,13–3,23–3,33; <bold>SBL =</bold> 6,90–7,28–7,46; PW/EW = 0,61; PW/PL = 1,23; PL/EL = 0,34; EW/EL = 0,69.
                        </p></tp:treatment-sec><tp:treatment-sec sec-type="Description"><title>Description.</title><p>Body piceous with green reflections, mouthparts and antennae testaceous, legs ferrugineous.</p><p>Frons, gena, antennal lobes, pronotum, prosternum, proepisternum, elytra, metasternum and abdominal segments smooth.</p><p>Anterior marginal setae on pronotal disc closer to posterior setae than to anterior angles. Elytral disc with 5 setae in interval 3. Abdominal sternum VII with setae near base, 2 on each side; distance between inner pair of preapical setae 0.6 times that between inner and outer setae. Profemur glabrous. Ventral surface of protibia with many setae on basal half.</p><p>Clypeus with anterior margin concave medially; lateral lobes distinct, behind level of anterior margin. Frontal impressions deep and wide. Supraantennal lobes with median sulci impressed in basal half. Eyes prominent. Antennomere 2 shorter than antennomere 3; antennomeres 4–10 about 1.8 times longer than wide.</p><p>Mentum with median carina extended distad slightly beyond anterior margin of lateral lobes; pit organs opened through oval orifices to the mental- submental suture.</p><p>Pronotum ovate, lateral border extended to base.</p><p>Elytra oblong, humeri square, striae complete in their length, impunctate.</p><p>Metathoracic wingsmacropterous.</p><p>Genitalia in both sexes as described for the <italic>puncticollis</italic> species–group.
                        </p></tp:treatment-sec><tp:treatment-sec sec-type="Geographical distribution"><title>Geographical distribution</title><p>(<xref ref-type="fig" rid="F19">Fig. 57</xref>)<bold>.</bold> Known only from the region of Loreto, in Amazonian Peru.
                        </p></tp:treatment-sec><tp:treatment-sec sec-type="Habitat and activity"><title>Habitat and activity.</title><p>Records from labels suggest that the habitat of <italic><tp:taxon-name>Semiardistomis major</tp:taxon-name></italic> is typical of most members of the genus, living on loose soil adjacent to fresh water bodies. In this case data indicate a river bank with organic soil. Active at night.
                        </p></tp:treatment-sec><tp:treatment-sec sec-type="Material examined"><title>Material examined.</title><p>PERU. Loreto. Rio Samiria Cocha Shinguito near lake margin 25 Aug 1991 (USNM, 1).</p><fig id="F14" position="float" orientation="portrait"><label>Figures 49–50</label><caption><p><bold>. 47</bold> <italic><tp:taxon-name>Semiardistomis major</tp:taxon-name></italic> sp.n. <bold>50</bold> <italic><tp:taxon-name>Semiardistomis rugosus</tp:taxon-name></italic> (Putzeys). Dorsal aspect. Scale bar 1 mm.</p></caption><graphic xmlns:xlink="http://www.w3.org/1999/xlink" xlink:href="ZooKeys-210-019-g014.jpg" position="float" orientation="portrait" xlink:type="simple"/></fig></tp:treatment-sec><tp:treatment-sec><!--Section generated to contain objects referenced in tp:taxon-treatment.--><fig id="F19" position="float" orientation="portrait"><label>Figure 57.</label><caption><p>Distribution map of members of the <italic>puncticollis</italic> species–group.</p></caption><graphic xmlns:xlink="http://www.w3.org/1999/xlink" xlink:href="ZooKeys-210-019-g019.jpg" position="float" orientation="portrait" xlink:type="simple"/></fig></tp:treatment-sec></tp:taxon-treatment>
