# Supplementary material for: Notes about morphological features of the Western Hemisphere subtribe Ardistomina, and revision of genus Semiardistomis Kult (Coleoptera, Carabidae, Scaritinae, Clivinini)
Source: Zookeys. 2012 Jul 24;(210):19–67. doi: 10.3897/zookeys.210.3042 (PMC3406452; doi:10.3897/zookeys.210.3042)
Supplement: XML Treatment for Semiardistomis pilosellus [file zookeys.210.3042-treatment11.xml]

<!DOCTYPE tp:taxon-treatment
  PUBLIC "-//TaxonX//DTD Taxonomic Treatment Publishing DTD v0 20100105//EN" "tax-treatment-NSO.dtd">
<tp:taxon-treatment xmlns:tp="http://www.plazi.org/taxpub"><tp:treatment-meta><mixed-citation publication-type="journal"><person-group><name><surname>Valdés</surname><given-names>Pavel</given-names></name></person-group><article-title>Notes about morphological features of the Western Hemisphere subtribe Ardistomina, and revision of genus 
                    <italic>Semiardistomis</italic> Kult (Coleoptera, Carabidae, Scaritinae, Clivinini)
                </article-title><source>Zookeys</source><day>24</day><month>7</month><year>2012</year><volume>2012</volume><issue>210</issue><fpage>19</fpage><lpage>67</lpage><pub-id pub-id-type="doi">10.3897/zookeys.210.3042</pub-id></mixed-citation></tp:treatment-meta><tp:nomenclature><tp:taxon-name>
                            <tp:taxon-name-part taxon-name-part-type="genus">Semiardistomis</tp:taxon-name-part>
                            <tp:taxon-name-part taxon-name-part-type="species">pilosellus</tp:taxon-name-part>
                        <object-id xmlns:xlink="http://www.w3.org/1999/xlink" xlink:type="simple">http://species-id.net/wiki/Semiardistomis_pilosellus</object-id>
								</tp:taxon-name><tp:taxon-authority>(Kult, 1950)</tp:taxon-authority><xref ref-type="fig" rid="F11">Figs 44</xref><xref ref-type="fig" rid="F19">57</xref><tp:nomenclature-citation-list><tp:nomenclature-citation><tp:taxon-name>Ardistomis (Semiardistomis) pilosellus</tp:taxon-name><comment> Kult, 1950: 317.</comment></tp:nomenclature-citation><tp:nomenclature-citation><tp:taxon-name>Semiardistomis pilosellus</tp:taxon-name><comment> (Kult): <xref ref-type="bibr" rid="B27">Lorenz 1998</xref>: 136.</comment></tp:nomenclature-citation></tp:nomenclature-citation-list></tp:nomenclature><tp:treatment-sec sec-type="Type material"><title>Type material.</title><p>Holotype female (IRSNB), pinned, genitalia attached in microvial, labeled: green paper handwritten “pilosella. P.”/ green paper handwritten “Mvid Arech.”/ handwritten “Ardistomis pilosella 47 det. K. Kult”/ printed “Soc. Ent. Belg. Coll. Putzeys” red paper printed “TYPE”/ printed “Holotype Ardistomis pilosella Kult des. S. W. Nichols 1984”</p><p>Paratypes. Male (ADVA), pinned, genitalia attached in microvial, labeled: handwritten “Montevideo leg. Arechavaleta”/ green paper handwritten “Mvid Arech.”/ handwritten “Ardistomis pilosella 47 det. K. Kult”/ handwritten “pilosellus Kt det. K. Kult”/ printed “Soc. Ent. Belg. Coll. Putzeys”/ red paper printed “Paratype”.</p></tp:treatment-sec><tp:treatment-sec sec-type="Type locality"><title>Type locality.</title><p>Given by <xref ref-type="bibr" rid="B20">Kult (1950</xref>: 317) as “Uruguay, Montevideo”</p></tp:treatment-sec><tp:treatment-sec sec-type="Diagnosis"><title>Diagnosis.</title><p>Body piceous with green brassy reflections. Elytral surface smooth, striae 2–6 erased, surface covered with setiferous punctures. Profemur setose. Abdominal sternum VII with 5+5 setiferous punctures.</p></tp:treatment-sec><tp:treatment-sec sec-type="Habitus"><title>Habitus.</title><p>dorsal aspect, as in <xref ref-type="fig" rid="F11">Fig. 44</xref>.
                        </p></tp:treatment-sec><tp:treatment-sec sec-type="Measurements and variation"><title>Measurements and variation.</title><p>Variation of measurements (mm) and ratios for <italic><tp:taxon-name>Semiardistomis pilosellus</tp:taxon-name></italic> (n=6) are: HL = 0,70–0.75–0.80; PL = 1,16–1,23–1,31; PW = 1,30–1,35–1,44; EL = 3,40–3,50–3,64; EW = 2,12–2,19–2,27; <bold>SBL =</bold> 5,26–5,48–5,70; PW/EW = 0,62; PW/PL = 1,17; PL/EL = 0,37; EW/EL = 0,64.
                        </p></tp:treatment-sec><tp:treatment-sec sec-type="Geographical distribution"><title>Geographical distribution</title><p>(<xref ref-type="fig" rid="F19">Fig. 57</xref>)<bold>.</bold> This species is found south of the Rio de la Plata–Uruguay basin, south of the Tropic of Capricorn.
                        </p></tp:treatment-sec><tp:treatment-sec sec-type="Material examined"><title>Material examined.</title><p>ARGENTINA. Pronunciamiento Prov. Entre Rios (MHNP, 12).</p></tp:treatment-sec><tp:treatment-sec><!--Section generated to contain objects referenced in tp:taxon-treatment.--><fig id="F11" position="float" orientation="portrait"><label>Figures 41–44.</label><caption><p><bold>41–43</bold> <italic><tp:taxon-name>Semiardistomis glabratus</tp:taxon-name></italic> (Putzeys) <bold>41</bold>exemplar from Peru, Loreto <bold>42</bold> exemplar from Argentina, Misiones <bold>43</bold> exemplar from Uruguay, Montevideo <bold>44</bold> <italic><tp:taxon-name>Semiardistomis pilosellus</tp:taxon-name></italic> (Kult). Dorsal aspect. Scale bar 1 mm.</p></caption><graphic xmlns:xlink="http://www.w3.org/1999/xlink" xlink:href="ZooKeys-210-019-g011.jpg" position="float" orientation="portrait" xlink:type="simple"/></fig><fig id="F19" position="float" orientation="portrait"><label>Figure 57.</label><caption><p>Distribution map of members of the <italic>puncticollis</italic> species–group.</p></caption><graphic xmlns:xlink="http://www.w3.org/1999/xlink" xlink:href="ZooKeys-210-019-g019.jpg" position="float" orientation="portrait" xlink:type="simple"/></fig></tp:treatment-sec><ref-list><ref id="B27"><mixed-citation xmlns:xlink="http://www.w3.org/1999/xlink" xlink:type="simple"><person-group><name name-style="western"><surname>Lorenz</surname><given-names>W</given-names></name></person-group> (<year>1998</year>)<source> Systematic list of extant ground beetles of the world (Insecta, Coleoptera “Geadephaga”: Trachypachidae and Carabidae incl.</source><publisher-name>Paussinae, Cicindelinae, Rhysodinae). W. Lorenz, Tutzing</publisher-name>, <publisher-loc>Germany</publisher-loc>, <lpage>502</lpage> pp.</mixed-citation></ref><ref id="B20"><mixed-citation xmlns:xlink="http://www.w3.org/1999/xlink" xlink:type="simple"><person-group><name name-style="western"><surname>Kult</surname><given-names>K</given-names></name></person-group> (<year>1950</year>)<article-title> New Neotropical species of the group Ardistominina (Carabidae, Col.).</article-title><source>Arthropoda </source><volume>1</volume>: <fpage>299</fpage>-<lpage>325</lpage>.</mixed-citation></ref></ref-list></tp:taxon-treatment>
