# Supplementary material for: Notes about morphological features of the Western Hemisphere subtribe Ardistomina, and revision of genus Semiardistomis Kult (Coleoptera, Carabidae, Scaritinae, Clivinini)
Source: Zookeys. 2012 Jul 24;(210):19–67. doi: 10.3897/zookeys.210.3042 (PMC3406452; doi:10.3897/zookeys.210.3042)
Supplement: XML Treatment for Semiardistomis puncticollis [file zookeys.210.3042-treatment12.xml]

<!DOCTYPE tp:taxon-treatment
  PUBLIC "-//TaxonX//DTD Taxonomic Treatment Publishing DTD v0 20100105//EN" "tax-treatment-NSO.dtd">
<tp:taxon-treatment xmlns:tp="http://www.plazi.org/taxpub"><tp:treatment-meta><mixed-citation publication-type="journal"><person-group><name><surname>Valdés</surname><given-names>Pavel</given-names></name></person-group><article-title>Notes about morphological features of the Western Hemisphere subtribe Ardistomina, and revision of genus 
                    <italic>Semiardistomis</italic> Kult (Coleoptera, Carabidae, Scaritinae, Clivinini)
                </article-title><source>Zookeys</source><day>24</day><month>7</month><year>2012</year><volume>2012</volume><issue>210</issue><fpage>19</fpage><lpage>67</lpage><pub-id pub-id-type="doi">10.3897/zookeys.210.3042</pub-id></mixed-citation></tp:treatment-meta><tp:nomenclature><tp:taxon-name>
                            <tp:taxon-name-part taxon-name-part-type="genus">Semiardistomis</tp:taxon-name-part>
                            <tp:taxon-name-part taxon-name-part-type="species">puncticollis</tp:taxon-name-part>
                        <object-id xmlns:xlink="http://www.w3.org/1999/xlink" xlink:type="simple">http://species-id.net/wiki/Semiardistomis_puncticollis</object-id>
								</tp:taxon-name><tp:taxon-authority>(Dejean, 1831)</tp:taxon-authority><xref ref-type="fig" rid="F12">Figs 48</xref><xref ref-type="fig" rid="F19">57</xref><tp:nomenclature-citation-list><tp:nomenclature-citation><tp:taxon-name>Clivina puncticollis</tp:taxon-name><comment> Dejean, 1831: 508; Lectotype designated by <xref ref-type="bibr" rid="B7">Bousquet (2006</xref>: 14).</comment></tp:nomenclature-citation><!--PageBreak--><tp:nomenclature-citation><tp:taxon-name>Ardistomis puncticollis</tp:taxon-name><comment> (Dejean): <xref ref-type="bibr" rid="B31">Putzeys 1846</xref>: 647; <xref ref-type="bibr" rid="B21">LeConte 1857</xref>: 80; <xref ref-type="bibr" rid="B22">LeConte 1879</xref>: 32; <xref ref-type="bibr" rid="B6">Blatchley 1910</xref>: 63; <xref ref-type="bibr" rid="B13">Downie and Arnett 1996</xref>: 112.</comment></tp:nomenclature-citation><tp:nomenclature-citation><tp:taxon-name>Ardistomus puncticollis</tp:taxon-name><comment> (Dejean): <xref ref-type="bibr" rid="B10">Csiki 1927</xref>: 548.</comment></tp:nomenclature-citation><tp:nomenclature-citation><tp:taxon-name>Semiardistomis puncticollis</tp:taxon-name><comment> (Dejean); <xref ref-type="bibr" rid="B15">Erwin 2011</xref>: 238.</comment></tp:nomenclature-citation></tp:nomenclature-citation-list></tp:nomenclature><tp:treatment-sec sec-type="Type material"><title>Type material.</title><p>Lectotype at (MHNP), glued on tip pinned, labeled: printed “Lectotype”; handwritten “36”; “puncticollis Dej. Am. bor. Dej.”; “Lectotype Clivina puncticollis Dej. des. S. W. Nichols 1984.”.</p></tp:treatment-sec><tp:treatment-sec sec-type="Type area"><title>Type area.</title><p>Given by <xref ref-type="bibr" rid="B12">Dejean (1831</xref>: 509) as "Amérique septentrionale."</p></tp:treatment-sec><tp:treatment-sec sec-type="Diagnosis"><title>Diagnosis.</title><p>Body piceous with green reflections. Head with several supraorbital setae. Pronotum with more than two premedial setiferous punctures, pronotal disc with several setiferous punctures. Elytral surface completely smooth, striae absent, punctures deeply impressed, setiferous. Abdominal sternum VII plurisetose. Wing atrophy reported by <xref ref-type="bibr" rid="B29">Nichols (1998a</xref>: 193). Body length given by <xref ref-type="bibr" rid="B7">Bousquet (2006</xref>: 14) as 4.8–6.5 mm.</p></tp:treatment-sec><tp:treatment-sec sec-type="Habitus"><title>Habitus.</title><p>dorsal aspect, as in <xref ref-type="fig" rid="F13">Fig. 48</xref>.
                        </p></tp:treatment-sec><tp:treatment-sec sec-type="Geographical distribution"><title>Geographical distribution</title><p>(<xref ref-type="fig" rid="F19">Fig. 57</xref>)<bold>.</bold> Known only from southeastern United States and adjacent northeastern Mexico (<xref ref-type="bibr" rid="B29">Nichols 1988a</xref>; <xref ref-type="bibr" rid="B7">Bousquet 2006</xref>).
                        </p></tp:treatment-sec><tp:treatment-sec sec-type="Material examined"><title>Material examined. </title><p>USA. Enterprise, Fla 13 5 (USNM, 2) Crescent City, Fla (USNM, 1). L. Harney, Fla. May (USNM, 2) San Jacinto Co. Tex, Jun 68 (USNM, 3) Etats unis Guer (MHNP, 5).</p></tp:treatment-sec><tp:treatment-sec><!--Section generated to contain objects referenced in tp:taxon-treatment.--><fig id="F12" position="float" orientation="portrait"><label>Figures 45–46.</label><caption><p><bold>45</bold> <italic><tp:taxon-name>Semiardistomis jedlickai</tp:taxon-name></italic> (Kult) <bold>46</bold> <italic><tp:taxon-name>Semiardistomis maindroni</tp:taxon-name></italic> (Kult). Dorsal aspect. Scale bar 1 mm.</p></caption><graphic xmlns:xlink="http://www.w3.org/1999/xlink" xlink:href="ZooKeys-210-019-g012.jpg" position="float" orientation="portrait" xlink:type="simple"/></fig><fig id="F19" position="float" orientation="portrait"><label>Figure 57.</label><caption><p>Distribution map of members of the <italic>puncticollis</italic> species–group.</p></caption><graphic xmlns:xlink="http://www.w3.org/1999/xlink" xlink:href="ZooKeys-210-019-g019.jpg" position="float" orientation="portrait" xlink:type="simple"/></fig><fig id="F13" position="float" orientation="portrait"><label>Figures 47–48.</label><caption><p><bold>47</bold> <italic><tp:taxon-name>Semiardistomis laevistriatus</tp:taxon-name></italic> (Fleutiaux &amp; Salle) <bold>48</bold> <italic><tp:taxon-name>Semiardistomis puncticollis</tp:taxon-name></italic> (Dejean). Dorsal aspect. Scale bar 1 mm.</p></caption><graphic xmlns:xlink="http://www.w3.org/1999/xlink" xlink:href="ZooKeys-210-019-g013.jpg" position="float" orientation="portrait" xlink:type="simple"/></fig></tp:treatment-sec><ref-list><ref id="B7"><mixed-citation xmlns:xlink="http://www.w3.org/1999/xlink" xlink:type="simple"><person-group><name name-style="western"><surname>Bousquet</surname><given-names>Y</given-names></name></person-group> (<year>2006</year>)<article-title> Review of the species of Ardistomina (Coleoptera: Carabidae: Clivinini) in America north of Mexico.</article-title><source>Zootaxa</source><volume>1308</volume>: <fpage>1</fpage>-<lpage>29</lpage>.</mixed-citation></ref><ref id="B31"><mixed-citation xmlns:xlink="http://www.w3.org/1999/xlink" xlink:type="simple"><person-group><name name-style="western"><surname>Putzeys</surname><given-names>JAAH</given-names></name></person-group> (<year>1846</year>)<article-title> Monographie des <italic>Clivina</italic> et genres voisins, précédée d’un tableau synoptique des genres de la tribu des scaritides.</article-title><source>Mémoires de la Société Royale des Sciences de Liège </source><volume>2</volume>: <fpage>521</fpage>-<lpage>663</lpage>.</mixed-citation></ref><ref id="B21"><mixed-citation xmlns:xlink="http://www.w3.org/1999/xlink" xlink:type="simple"><person-group><name name-style="western"><surname>LeConte</surname><given-names>JL</given-names></name></person-group> (<year>1857</year>)<article-title> Synopsis of the species <italic>Clivina</italic> and allied genera inhabiting the United States.</article-title><source>Proceedings of the Academy of Natural Sciences of Philadelphia </source><volume>9</volume>: <fpage>75</fpage>-<lpage>83</lpage>.</mixed-citation></ref><ref id="B22"><mixed-citation xmlns:xlink="http://www.w3.org/1999/xlink" xlink:type="simple"><person-group><name name-style="western"><surname>LeConte</surname><given-names>JL</given-names></name></person-group> (<year>1879</year>)<article-title> Synoptic tables: <italic>Ardistomis</italic>, Putz.; <italic>Aspidoglossa</italic>, Putz.; <italic>Clivina</italic>, Latr.; <italic>Schizogenius</italic>, Putz.</article-title><source>Bulletin of the Brooklyn Entomological Society </source><volume>2</volume>: <fpage>32</fpage>-<lpage>34</lpage>.</mixed-citation></ref><ref id="B6"><mixed-citation xmlns:xlink="http://www.w3.org/1999/xlink" xlink:type="simple"><person-group><name name-style="western"><surname>Blatchley</surname><given-names>WS</given-names></name></person-group> (<year>1910</year>)<source> An illustrated descriptive catalogue of the Coleoptera or beetles (exclusive of the Rhynchophora) known to occur in Indiana –with bibliography and descriptions of new species.</source><publisher-name>The Nature Publishing Co</publisher-name>, <publisher-loc>Indianapolis</publisher-loc>, <lpage>1386</lpage> pp.doi: <ext-link ext-link-type="uri" xlink:href="http://dx.doi.org/10.5962/bhl.title.56580" xlink:type="simple">10.5962/bhl.title.56580</ext-link></mixed-citation></ref><ref id="B13"><mixed-citation xmlns:xlink="http://www.w3.org/1999/xlink" xlink:type="simple"><person-group><name name-style="western"><surname>Downie</surname><given-names>NM</given-names></name><name name-style="western"><surname>Arnett</surname><given-names>Jr RH</given-names></name></person-group> (<year>1996</year>)<source> The beetles of northeastern North America.</source><publisher-name>Volume I: Introduction; suborders Archostemata, Adephaga, and Polyphaga, thru superfamily Cantharoidea. The Sandhill Crane Press</publisher-name>, <publisher-loc>Gainesville</publisher-loc>, <lpage>880</lpage> pp.</mixed-citation></ref><ref id="B10"><mixed-citation xmlns:xlink="http://www.w3.org/1999/xlink" xlink:type="simple"><person-group><name name-style="western"><surname>Csiki</surname><given-names>E</given-names></name></person-group> (<year>1931</year>)<article-title> Carabidae: Harpalinae V (Pars 115).</article-title> In: <person-group><name name-style="western"><surname>Junk</surname><given-names>W</given-names></name><name name-style="western"><surname>Shenkling</surname><given-names>S</given-names></name></person-group> (<role>Eds</role>). <issue-title>Coleopterorum catalogus.</issue-title><source>Volume II. Carabidae II, W. Junk, Berlin</source>: <fpage>739</fpage>-<lpage>1022</lpage>.</mixed-citation></ref><ref id="B15"><mixed-citation xmlns:xlink="http://www.w3.org/1999/xlink" xlink:type="simple"><person-group><name name-style="western"><surname>Erwin</surname><given-names>TL</given-names></name></person-group> (<year>2011</year>)<source> A Treatise on the Western Hemisphere Caraboidea (Coleoptera): Their classification, distributions, and ways of life Volume III (Carabidae – loxomeriformes, melaeniformes).</source><publisher-name>Pensoft</publisher-name>, <publisher-loc>Sofia-Moscow</publisher-loc>, <lpage>412</lpage> pp.</mixed-citation></ref><ref id="B12"><mixed-citation xmlns:xlink="http://www.w3.org/1999/xlink" xlink:type="simple"><person-group><name name-style="western"><surname>Dejean</surname><given-names>PFMA</given-names></name></person-group> (<year>1831</year>)<source> Species général des Coléoptères, de la collection de M.</source><publisher-name>le Comte Dejean. Tome cinquième. Méquignon-Marvis</publisher-name>, <publisher-loc>Paris</publisher-loc>, <lpage>883</lpage> pp.</mixed-citation></ref><ref id="B29"><mixed-citation xmlns:xlink="http://www.w3.org/1999/xlink" xlink:type="simple"><person-group><name name-style="western"><surname>Nichols</surname><given-names>SW</given-names></name></person-group> (<year>1988a</year>)<source> Systematics and biogeography of West Indian Scaritinae (Coleoptera: Carabidae).</source><publisher-name>Doctoral dissertation, Cornell University, Ithaca</publisher-name>, <publisher-loc>New York</publisher-loc>, <lpage>393</lpage> pp.</mixed-citation></ref></ref-list></tp:taxon-treatment>
