# Supplementary material for: Notes about morphological features of the Western Hemisphere subtribe Ardistomina, and revision of genus Semiardistomis Kult (Coleoptera, Carabidae, Scaritinae, Clivinini)
Source: Zookeys. 2012 Jul 24;(210):19–67. doi: 10.3897/zookeys.210.3042 (PMC3406452; doi:10.3897/zookeys.210.3042)
Supplement: XML Treatment for Semiardistomis subglabra [file zookeys.210.3042-treatment14.xml]

<!DOCTYPE tp:taxon-treatment
  PUBLIC "-//TaxonX//DTD Taxonomic Treatment Publishing DTD v0 20100105//EN" "tax-treatment-NSO.dtd">
<tp:taxon-treatment xmlns:tp="http://www.plazi.org/taxpub"><tp:treatment-meta><mixed-citation publication-type="journal"><person-group><name><surname>Valdés</surname><given-names>Pavel</given-names></name></person-group><article-title>Notes about morphological features of the Western Hemisphere subtribe Ardistomina, and revision of genus 
                    <italic>Semiardistomis</italic> Kult (Coleoptera, Carabidae, Scaritinae, Clivinini)
                </article-title><source>Zookeys</source><day>24</day><month>7</month><year>2012</year><volume>2012</volume><issue>210</issue><fpage>19</fpage><lpage>67</lpage><pub-id pub-id-type="doi">10.3897/zookeys.210.3042</pub-id></mixed-citation></tp:treatment-meta><tp:nomenclature><tp:taxon-name>
                            <tp:taxon-name-part taxon-name-part-type="genus">Semiardistomis</tp:taxon-name-part>
                            <tp:taxon-name-part taxon-name-part-type="species">subglabra</tp:taxon-name-part>
                        <object-id xmlns:xlink="http://www.w3.org/1999/xlink" xlink:type="simple">http://species-id.net/wiki/Semiardistomis_subglabra</object-id>
								</tp:taxon-name><tp:taxon-authority>(van Emden, 1949)</tp:taxon-authority><xref ref-type="fig" rid="F11">Figs 40</xref><xref ref-type="fig" rid="F19">57</xref><tp:nomenclature-citation-list><tp:nomenclature-citation><tp:taxon-name>Ardistomis subglabra</tp:taxon-name><comment> van Emden, 1949: 863; <xref ref-type="bibr" rid="B28">Lorenz 2005</xref>: 146.</comment></tp:nomenclature-citation><tp:nomenclature-citation><tp:taxon-name>Ardistomis (Semiardistomis) vlastae</tp:taxon-name><comment> Kult, 1950: 310 syn. n.</comment></tp:nomenclature-citation><tp:nomenclature-citation><tp:taxon-name>Semiardistomis subglabra</tp:taxon-name><comment> (van Emden); <xref ref-type="bibr" rid="B15">Erwin 2011</xref>: 239.</comment></tp:nomenclature-citation></tp:nomenclature-citation-list></tp:nomenclature><tp:treatment-sec sec-type="Type material"><title>Type material.</title><p>Holotype female (BMNH), glued on pinned point, without head, genitalia attached in microvial, labeled: green paper handwritten “subglabra Emd.”/ red paper handwritten “Ardistomis subglabra type. Emd.”/ green paper handwritten “amazon”/ printed red circle “Holotype”/ printed “Gesch. 2. 1934 von Prf. Noesske”/ <!--PageBreak-->printed “F. van Emden Bequest. B.M. 1960- 129”/ printed “Holotype Ardistomis subglabra Emden des. S.W. Nichols 1984”.</p><p>Holotype of <italic><tp:taxon-name>Semiardistomis vlastae</tp:taxon-name></italic> male (ADVA), glued on pinned card, genitalia attached in microvial, labeled: handwritten “vlastae Kt. det. K.Kult”/ printed in red paper “TYPE”/ printed “Chaco Pilcomayo 5-6 Jan. 1938 Tippmann”.
                        </p></tp:treatment-sec><tp:treatment-sec sec-type="Type area"><title>Type area.</title><p>Given by van <xref ref-type="bibr" rid="B14">Emden (1949</xref>: 863) as “Amazonas”, Brazil.</p></tp:treatment-sec><tp:treatment-sec sec-type="Diagnosis"><title>Diagnosis.</title><p>Body piceous with green bluish reflections. Elytral surface smooth, impunctate, striae distinct on basal third only, impunctate, 8 setiferous punctures on interval 3, stria 2 absent. Profemur hirsute. Abdominal sternum VII with 6+6 setiferous punctures.</p></tp:treatment-sec><tp:treatment-sec sec-type="Habitus"><title>Habitus.</title><p>dorsal aspect, as in <xref ref-type="fig" rid="F11">Fig. 40</xref>.
                        </p></tp:treatment-sec><tp:treatment-sec sec-type="Measurements and variation"><title>Measurements and variation.</title><p>Variation of measurements (mm) and ratios for <italic><tp:taxon-name>Semiardistomis subglabra</tp:taxon-name></italic> (n=4) are: HL = 0,60–0,70–0,78; PL = 1,12–1,21–1,28; PW = 1,23–1,34–1,44; EL = 3,50–3,64–4,75; EW = 2,05–2,25–2,40; <bold>SBL =</bold> 5,28–5,52–5,78; PW/EW = 0,60; PW/PL = 1,11; PL/EL = 0,33; EW/EL = 0,62.
                        </p></tp:treatment-sec><tp:treatment-sec sec-type="Geographical distribution"><title>Geographical distribution</title><p><bold>(<xref ref-type="fig" rid="F19">Fig. 57</xref>).</bold> Widespread in South America.
                        </p></tp:treatment-sec><tp:treatment-sec sec-type="Material examined"><title>Material examined.</title><p>ARGENTINA. Chaco Pilcomayo 5-6 Jan 1938 (ADVA, 1). BRAZIL. Pantanal Jun 1986 (PBPC, 2).<!--PageBreak--></p></tp:treatment-sec><tp:treatment-sec><!--Section generated to contain objects referenced in tp:taxon-treatment.--><fig id="F11" position="float" orientation="portrait"><label>Figures 41–44.</label><caption><p><bold>41–43</bold> <italic><tp:taxon-name>Semiardistomis glabratus</tp:taxon-name></italic> (Putzeys) <bold>41</bold>exemplar from Peru, Loreto <bold>42</bold> exemplar from Argentina, Misiones <bold>43</bold> exemplar from Uruguay, Montevideo <bold>44</bold> <italic><tp:taxon-name>Semiardistomis pilosellus</tp:taxon-name></italic> (Kult). Dorsal aspect. Scale bar 1 mm.</p></caption><graphic xmlns:xlink="http://www.w3.org/1999/xlink" xlink:href="ZooKeys-210-019-g011.jpg" position="float" orientation="portrait" xlink:type="simple"/></fig><fig id="F19" position="float" orientation="portrait"><label>Figure 57.</label><caption><p>Distribution map of members of the <italic>puncticollis</italic> species–group.</p></caption><graphic xmlns:xlink="http://www.w3.org/1999/xlink" xlink:href="ZooKeys-210-019-g019.jpg" position="float" orientation="portrait" xlink:type="simple"/></fig></tp:treatment-sec><ref-list><ref id="B28"><mixed-citation xmlns:xlink="http://www.w3.org/1999/xlink" xlink:type="simple"><person-group><name name-style="western"><surname>Lorenz</surname><given-names>W</given-names></name></person-group> (<year>2005</year>)<source> Systematic list of extant ground beetles of the world (Insecta, Coleoptera “Geadephaga”: Trachypachidae and Carabidae, incl.</source><publisher-name>Paussinae, Cicindelinae, Rhysodinae). W. Lorenz</publisher-name>, <publisher-loc>Tutzing</publisher-loc>, <lpage>530</lpage> pp.</mixed-citation></ref><ref id="B15"><mixed-citation xmlns:xlink="http://www.w3.org/1999/xlink" xlink:type="simple"><person-group><name name-style="western"><surname>Erwin</surname><given-names>TL</given-names></name></person-group> (<year>2011</year>)<source> A Treatise on the Western Hemisphere Caraboidea (Coleoptera): Their classification, distributions, and ways of life Volume III (Carabidae – loxomeriformes, melaeniformes).</source><publisher-name>Pensoft</publisher-name>, <publisher-loc>Sofia-Moscow</publisher-loc>, <lpage>412</lpage> pp.</mixed-citation></ref><ref id="B14"><mixed-citation xmlns:xlink="http://www.w3.org/1999/xlink" xlink:type="simple"><person-group><name name-style="western"><surname>Emden</surname><given-names>FI van</given-names></name></person-group> (<year>1949</year>)<article-title> New and little–known neotropical Carabidae.</article-title><source>The Annals and Magazine of Natural History </source><volume>2</volume> (<issue>12</issue>): <fpage>861</fpage>-<lpage>893</lpage>.</mixed-citation></ref></ref-list></tp:taxon-treatment>
