# Supplementary material for: Notes about morphological features of the Western Hemisphere subtribe Ardistomina, and revision of genus Semiardistomis Kult (Coleoptera, Carabidae, Scaritinae, Clivinini)
Source: Zookeys. 2012 Jul 24;(210):19–67. doi: 10.3897/zookeys.210.3042 (PMC3406452; doi:10.3897/zookeys.210.3042)
Supplement: XML Treatment for Semiardistomis cyaneolimbatus [file zookeys.210.3042-treatment15.xml]

<!DOCTYPE tp:taxon-treatment
  PUBLIC "-//TaxonX//DTD Taxonomic Treatment Publishing DTD v0 20100105//EN" "tax-treatment-NSO.dtd">
<tp:taxon-treatment xmlns:tp="http://www.plazi.org/taxpub"><tp:treatment-meta><mixed-citation publication-type="journal"><person-group><name><surname>Valdés</surname><given-names>Pavel</given-names></name></person-group><article-title>Notes about morphological features of the Western Hemisphere subtribe Ardistomina, and revision of genus 
                    <italic>Semiardistomis</italic> Kult (Coleoptera, Carabidae, Scaritinae, Clivinini)
                </article-title><source>Zookeys</source><day>24</day><month>7</month><year>2012</year><volume>2012</volume><issue>210</issue><fpage>19</fpage><lpage>67</lpage><pub-id pub-id-type="doi">10.3897/zookeys.210.3042</pub-id></mixed-citation></tp:treatment-meta><tp:nomenclature><tp:taxon-name>
                            <tp:taxon-name-part taxon-name-part-type="genus">Semiardistomis</tp:taxon-name-part>
                            <tp:taxon-name-part taxon-name-part-type="species">cyaneolimbatus</tp:taxon-name-part>
                        <object-id xmlns:xlink="http://www.w3.org/1999/xlink" xlink:type="simple">http://species-id.net/wiki/Semiardistomis_cyaneolimbatus</object-id>
								</tp:taxon-name><tp:taxon-authority>(Chevrolat, 1863)</tp:taxon-authority><xref ref-type="fig" rid="F15">Figs 51</xref><xref ref-type="fig" rid="F16">53</xref><xref ref-type="fig" rid="F21">59</xref><tp:nomenclature-citation-list><tp:nomenclature-citation><tp:taxon-name>Ardistomis cyaneolimbatus</tp:taxon-name><comment> Chevrolat, 1863: 194; <xref ref-type="bibr" rid="B32">Putzeys 1866</xref>: 211; <xref ref-type="bibr" rid="B23">Leng and Mutchler 1914</xref>: 395; <xref ref-type="bibr" rid="B11">Darlington 1934</xref>: 71; <xref ref-type="bibr" rid="B16">Erwin and Sims 1984</xref>: 427; <xref ref-type="bibr" rid="B28">Lorenz 2005</xref>: 146.</comment></tp:nomenclature-citation><tp:nomenclature-citation><tp:taxon-name>Ardistomus cyaneolimbatus</tp:taxon-name><comment> Chevrolat: <xref ref-type="bibr" rid="B10">Csiki 1927</xref>: 548; <xref ref-type="bibr" rid="B5">Blackwelder 1944</xref>: 27.</comment></tp:nomenclature-citation><tp:nomenclature-citation><tp:taxon-name>Ardistomis (Semiardistomis) cyaneolimbatus</tp:taxon-name><comment> Chevrolat: <xref ref-type="bibr" rid="B20">Kult 1950</xref>: 300, 316.</comment></tp:nomenclature-citation><tp:nomenclature-citation><tp:taxon-name>Ardistomis gundlachii</tp:taxon-name><comment> Putzeys, 1866: 212; <xref ref-type="bibr" rid="B19">Gundlach 1891</xref>: 25. <italic><tp:taxon-name>Nomen nudum</tp:taxon-name></italic>.</comment></tp:nomenclature-citation><tp:nomenclature-citation><tp:taxon-name>Semiardistomis cyaneolimbatus</tp:taxon-name><comment> (Chevrolat); <xref ref-type="bibr" rid="B15">Erwin 2011</xref>: 233.</comment></tp:nomenclature-citation></tp:nomenclature-citation-list></tp:nomenclature><tp:treatment-sec sec-type="Type material"><title>Type material.</title><p>Lectotype, here designated, male (HECO), pinned, labeled: green paper handwritten “Cuba Poey”/ handwritten “ Aspidoglossa cyaneolimbata <!--PageBreak-->Chevt. Type Cuba 1461.”/ printed “Chevrolat <tp:taxon-name>Carabidae</tp:taxon-name>. Fr. V. d. Poll. Pres. 1909, E. B. Poulton”/ printed “type col: 132 Ardistomus cyaneolimbata Chevr. Hope Dept. Oxford”/ printed “Lectotype Ardistomis cyaneolimbatus Chev. des. S.W. Nichols 1984”..
                        </p></tp:treatment-sec><tp:treatment-sec sec-type="Type locality"><title>Type locality.</title><p>Given by <xref ref-type="bibr" rid="B9">Chevrolat (1863</xref>: 194) as “environs de la Havane”, Cuba.</p></tp:treatment-sec><tp:treatment-sec sec-type="Diagnosis"><title>Diagnosis.</title><p>Body piceous with green brassy reflections, pronotum with bluish reflections. Elytral surface smooth, striae complete but indistinct at apex, punctures moderately impressed, 3 setiferous punctures on interval 3. Abdominal sternum VII with 4+4 setiferous punctures.</p></tp:treatment-sec><tp:treatment-sec sec-type="Habitus"><title>Habitus.</title><p>dorsal aspect, as in <xref ref-type="fig" rid="F15">Fig. 51</xref>.
                        </p></tp:treatment-sec><tp:treatment-sec sec-type="Measurements and variation"><title>Measurements and variation.</title><p>Variation of measurements (mm) and ratios for <italic><tp:taxon-name>Semiardistomis cyaneolimbatus</tp:taxon-name></italic> (n=7) are: HL = 0,52- 0,59- 0,60; PL = 1,00- 1,03- 1,10; PW = 1,10- 1,18- 1,30; EL = 2,44- 2,72- 2,84; EW = 1,60- 1,75- 1,88; <bold>SBL =</bold> 3,96- 4,34- 4,54; PW/EW = 0,67; PW/PL = 1,14; PL/EL = 0,38; EW/EL = 0,64.
                        </p></tp:treatment-sec><tp:treatment-sec sec-type="Geographical distribution"><title>Geographical distribution</title><p>(<xref ref-type="fig" rid="F21">Fig. 59</xref>)<bold>:</bold> West Indies: Cuba, Cayman Islands and Haiti, in Hispaniola.<!--PageBreak-->
                        </p></tp:treatment-sec><tp:treatment-sec sec-type="Habitat and activity"><title>Habitat and activity.</title><p>I collected this species along margins of the river Itabo, Isla de Pinos, Cuba (<xref ref-type="fig" rid="F16">Fig. 53</xref>); the adults were active during the day on wet, organic soil. Other specimens were collected about 8 meters from the river margins under leaf litter in shady gallery forest.
                        </p></tp:treatment-sec><tp:treatment-sec sec-type="Material examined"><title>Material examined.</title><p>CUBA. Cuba Rhl (IRSNB, 4); Cuba Chd (MHNP, 1); gundlachii Ptz. Cuba Type (MHNP, 1); Isla de Pinos, márgenes del Rio Itabo 23 Feb. 1999 (PVCCu: 14). HAITI. St. Dominique (MHNP, 1).</p><fig id="F15" position="float" orientation="portrait"><label>Figures 51–52.</label><caption><p><bold>51</bold> <italic><tp:taxon-name>Semiardistomis cyaneolimbatus</tp:taxon-name></italic> (Chevrolat) <bold>52</bold> <italic><tp:taxon-name>Semiardistomis pallipes</tp:taxon-name></italic> (Dejean). Dorsal aspect. Scale bar 1 mm.</p></caption><graphic xmlns:xlink="http://www.w3.org/1999/xlink" xlink:href="ZooKeys-210-019-g015.jpg" position="float" orientation="portrait" xlink:type="simple"/></fig><fig id="F16" position="float" orientation="portrait"><label>Figure 53.</label><caption><p>Habitat of <italic><tp:taxon-name>Semiardistomis cyaneolimbatus</tp:taxon-name></italic> (Chevrolat) at Rio Itabo, Isla de Pinos, Cuba.</p></caption><graphic xmlns:xlink="http://www.w3.org/1999/xlink" xlink:href="ZooKeys-210-019-g016.jpg" position="float" orientation="portrait" xlink:type="simple"/></fig></tp:treatment-sec><tp:treatment-sec><!--Section generated to contain objects referenced in tp:taxon-treatment.--><fig id="F21" position="float" orientation="portrait"><label>Figure 59.</label><caption><p>Distribution map of members of the <italic>labialis</italic> species–group in Central America.</p></caption><graphic xmlns:xlink="http://www.w3.org/1999/xlink" xlink:href="ZooKeys-210-019-g021.jpg" position="float" orientation="portrait" xlink:type="simple"/></fig></tp:treatment-sec><ref-list><ref id="B32"><mixed-citation xmlns:xlink="http://www.w3.org/1999/xlink" xlink:type="simple"><person-group><name name-style="western"><surname>Putzeys</surname><given-names>JAAH</given-names></name></person-group> (<year>1866</year>)<article-title> Révision générale des clivinides.</article-title><source>Annales de la Société Entomologique de Belgique </source><volume>10</volume>: <fpage>3</fpage>-<lpage>242</lpage>.</mixed-citation></ref><ref id="B23"><mixed-citation xmlns:xlink="http://www.w3.org/1999/xlink" xlink:type="simple"><person-group><name name-style="western"><surname>Leng</surname><given-names>CW</given-names></name><name name-style="western"><surname>Mutchler</surname><given-names>AJ</given-names></name></person-group> (<year>1914</year>)<article-title> A preliminary list of the Coleoptera of the West Indies as recorded to January 1, 1914.</article-title><source>Bulletin of the American Museum of Natural History </source><volume>34</volume>: <fpage>555</fpage>-<lpage>601</lpage>.</mixed-citation></ref><ref id="B11"><mixed-citation xmlns:xlink="http://www.w3.org/1999/xlink" xlink:type="simple"><person-group><name name-style="western"><surname>Darlington</surname><given-names>Jr PJ</given-names></name></person-group> (<year>1934</year>)<article-title> New West Indian Carabidae, with a list of Cuban species</article-title>. <source>Psyche</source><volume>41</volume>: <fpage>66</fpage>–<lpage>131</lpage>.</mixed-citation></ref><ref id="B16"><mixed-citation xmlns:xlink="http://www.w3.org/1999/xlink" xlink:type="simple"><person-group><name name-style="western"><surname>Erwin</surname><given-names>TL</given-names></name><name name-style="western"><surname>Sims</surname><given-names>LL</given-names></name></person-group> (<year>1984</year>)<article-title> Carabid beetles of the West Indies (Insects: Coleoptera): a synopsis of the genera and checklists of tribes of Caraboidea, and of the West Indian species.</article-title><source>Quaestiones Entomologicae </source><volume>20</volume>: <fpage>351</fpage>-<lpage>466</lpage>.</mixed-citation></ref><ref id="B28"><mixed-citation xmlns:xlink="http://www.w3.org/1999/xlink" xlink:type="simple"><person-group><name name-style="western"><surname>Lorenz</surname><given-names>W</given-names></name></person-group> (<year>2005</year>)<source> Systematic list of extant ground beetles of the world (Insecta, Coleoptera “Geadephaga”: Trachypachidae and Carabidae, incl.</source><publisher-name>Paussinae, Cicindelinae, Rhysodinae). W. Lorenz</publisher-name>, <publisher-loc>Tutzing</publisher-loc>, <lpage>530</lpage> pp.</mixed-citation></ref><ref id="B10"><mixed-citation xmlns:xlink="http://www.w3.org/1999/xlink" xlink:type="simple"><person-group><name name-style="western"><surname>Csiki</surname><given-names>E</given-names></name></person-group> (<year>1931</year>)<article-title> Carabidae: Harpalinae V (Pars 115).</article-title> In: <person-group><name name-style="western"><surname>Junk</surname><given-names>W</given-names></name><name name-style="western"><surname>Shenkling</surname><given-names>S</given-names></name></person-group> (<role>Eds</role>). <issue-title>Coleopterorum catalogus.</issue-title><source>Volume II. Carabidae II, W. Junk, Berlin</source>: <fpage>739</fpage>-<lpage>1022</lpage>.</mixed-citation></ref><ref id="B5"><mixed-citation xmlns:xlink="http://www.w3.org/1999/xlink" xlink:type="simple"><!--PageBreak--><person-group><name name-style="western"><surname>Blackwelder</surname><given-names>RE</given-names></name></person-group> (<year>1944</year>)<article-title> Checklist of the coleopterous insects of Mexico, Central America, The West Indies, and South America. Part 1.</article-title><source>Smithsonian Institution, United States National Museum Bulletin </source><volume>185</volume>: <fpage>1</fpage>-<lpage>188</lpage>.</mixed-citation></ref><ref id="B20"><mixed-citation xmlns:xlink="http://www.w3.org/1999/xlink" xlink:type="simple"><person-group><name name-style="western"><surname>Kult</surname><given-names>K</given-names></name></person-group> (<year>1950</year>)<article-title> New Neotropical species of the group Ardistominina (Carabidae, Col.).</article-title><source>Arthropoda </source><volume>1</volume>: <fpage>299</fpage>-<lpage>325</lpage>.</mixed-citation></ref><ref id="B19"><mixed-citation xmlns:xlink="http://www.w3.org/1999/xlink" xlink:type="simple"><person-group><name name-style="western"><surname>Gundlach</surname><given-names>JC</given-names></name></person-group> (<year>1891</year>)<source> Contribución a la Entomología Cubana. Tomo 3.</source><publisher-name>Coleópteros. Imprenta de A. Alvarez</publisher-name>, <publisher-loc>La Habana</publisher-loc>, <lpage>404</lpage> pp.</mixed-citation></ref><ref id="B15"><mixed-citation xmlns:xlink="http://www.w3.org/1999/xlink" xlink:type="simple"><person-group><name name-style="western"><surname>Erwin</surname><given-names>TL</given-names></name></person-group> (<year>2011</year>)<source> A Treatise on the Western Hemisphere Caraboidea (Coleoptera): Their classification, distributions, and ways of life Volume III (Carabidae – loxomeriformes, melaeniformes).</source><publisher-name>Pensoft</publisher-name>, <publisher-loc>Sofia-Moscow</publisher-loc>, <lpage>412</lpage> pp.</mixed-citation></ref><ref id="B9"><mixed-citation xmlns:xlink="http://www.w3.org/1999/xlink" xlink:type="simple"><person-group><name name-style="western"><surname>Chevrolat</surname><given-names>LAA</given-names></name></person-group> (<year>1863</year>)<article-title> Coléoptères de l’ile de Cuba. Notes, synonymies et descriptions de espèces nouvelles. Carabiques.</article-title><source>Annales de la Société Entomologique de France </source><volume>3</volume> (<issue>4</issue>): <fpage>186</fpage>-<lpage>199</lpage>.</mixed-citation></ref></ref-list></tp:taxon-treatment>
