# Supplementary material for: Notes about morphological features of the Western Hemisphere subtribe Ardistomina, and revision of genus Semiardistomis Kult (Coleoptera, Carabidae, Scaritinae, Clivinini)
Source: Zookeys. 2012 Jul 24;(210):19–67. doi: 10.3897/zookeys.210.3042 (PMC3406452; doi:10.3897/zookeys.210.3042)
Supplement: XML Treatment for Semiardistomis deletus [file zookeys.210.3042-treatment16.xml]

<!DOCTYPE tp:taxon-treatment
  PUBLIC "-//TaxonX//DTD Taxonomic Treatment Publishing DTD v0 20100105//EN" "tax-treatment-NSO.dtd">
<tp:taxon-treatment xmlns:tp="http://www.plazi.org/taxpub"><tp:treatment-meta><mixed-citation publication-type="journal"><person-group><name><surname>Valdés</surname><given-names>Pavel</given-names></name></person-group><article-title>Notes about morphological features of the Western Hemisphere subtribe Ardistomina, and revision of genus 
                    <italic>Semiardistomis</italic> Kult (Coleoptera, Carabidae, Scaritinae, Clivinini)
                </article-title><source>Zookeys</source><day>24</day><month>7</month><year>2012</year><volume>2012</volume><issue>210</issue><fpage>19</fpage><lpage>67</lpage><pub-id pub-id-type="doi">10.3897/zookeys.210.3042</pub-id></mixed-citation></tp:treatment-meta><tp:nomenclature><tp:taxon-name>
                            <tp:taxon-name-part taxon-name-part-type="genus">Semiardistomis</tp:taxon-name-part>
                            <tp:taxon-name-part taxon-name-part-type="species">deletus</tp:taxon-name-part>
                        <object-id xmlns:xlink="http://www.w3.org/1999/xlink" xlink:type="simple">http://species-id.net/wiki/Semiardistomis_deletus</object-id>
								</tp:taxon-name><tp:taxon-authority>(Putzeys, 1846)</tp:taxon-authority><xref ref-type="fig" rid="F20">Figure 58</xref><tp:nomenclature-citation-list><tp:nomenclature-citation><tp:taxon-name>Ardistomis deleta</tp:taxon-name><comment> Putzeys, 1846: 648; 1866: 213.</comment></tp:nomenclature-citation><tp:nomenclature-citation><tp:taxon-name>Ardistomus deletus</tp:taxon-name><comment> Putzeys: <xref ref-type="bibr" rid="B10">Csiki 1927</xref>: 548; <xref ref-type="bibr" rid="B5">Blackwelder 1944</xref>: 27.</comment></tp:nomenclature-citation><tp:nomenclature-citation><tp:taxon-name>Ardistomis deletus</tp:taxon-name><comment> Putzeys: <xref ref-type="bibr" rid="B28">Lorenz 2005</xref>: 146.</comment></tp:nomenclature-citation><tp:nomenclature-citation><tp:taxon-name>Ardistomis (Semiardistomis) deletus</tp:taxon-name><comment> Putzeys: <xref ref-type="bibr" rid="B20">Kult, 1950</xref>: 314, 316.</comment></tp:nomenclature-citation><tp:nomenclature-citation><tp:taxon-name>Ardistomis (Semiardistomis) emdeni</tp:taxon-name><comment> Kult, 1950: 314, syn. n.</comment></tp:nomenclature-citation><tp:nomenclature-citation><tp:taxon-name>Semiardistomis deletus</tp:taxon-name><comment> (Putzeys); <xref ref-type="bibr" rid="B15">Erwin 2011</xref>: 234.</comment></tp:nomenclature-citation></tp:nomenclature-citation-list></tp:nomenclature><tp:treatment-sec sec-type="Type material"><title>Type material.</title><p>Lectotype, here designated,at MHNP, glued on cardboard, labeled: green paper handwritten "Deleta Putz Bresil Reiche"/ handwritten " Lectotype Ardistomis deleta Putz. des. S.W. Nichols 1984"/ handwritten on box "Deleta Reiche Brésil Chevrol"/ red paper printed "Lectotype".</p><p>Paralectotype, here designated, at HECO, pinned, labeled: green paper handwritten “Campos”/ green paper handwritten “deleta (Reiche) Putz 130, 13 Brasilia type”/ red paper handwritten “deleta”/ printed “Chevrolat <tp:taxon-name>Carabidae</tp:taxon-name>. Fr. V. d. Poll. Pres. 1909, E. B. Poulton”/ printed “17”/ handwritten “Paralectotype Ardistomis deleta Putz. des. S.W. Nichols 1984”/ handwritten “Type col: 805 Ardistomus deleta Putzeys”.
                        </p><p>Holotype of <italic><tp:taxon-name>Semiardistomis emdeni</tp:taxon-name></italic> female (ADVA), glued on pinned card, genitalia attached in microvial, labeled: handwritten “a. emdeni Kt. det. K.Kult, 1948”/ printed on red paper “TYPE”/ printed “Corumba Matt. Grosso”.
                        </p></tp:treatment-sec><tp:treatment-sec sec-type="Type area"><title>Type area.</title><p>Given by <xref ref-type="bibr" rid="B31">Putzeys (1846</xref>: 648) as "Brésil"</p></tp:treatment-sec><tp:treatment-sec sec-type="Diagnosis"><title>Diagnosis.</title><p>Body piceous with green brassy reflections. Elytral surface with isodiametric mesh pattern, striae impressed in basal eighth, punctures well impressed in basal half, 3 setiferous punctures on interval 3. Abdominal sternum VII with 4+4 setiferous punctures.</p></tp:treatment-sec><tp:treatment-sec sec-type="Measurements and variation"><title>Measurements and variation.</title><p>Variation of measurements (mm) and ratios for <italic><tp:taxon-name>Semiardistomis deletus</tp:taxon-name></italic> (n=17) are: HL = 0,53- 0,63- 0,74; PL = 0,80- 1,06- 1,20; PW = 0,96- 1,19- 1,32; EL = 2,56- 3,11- 3,60; EW = 1,60- 1,93- 2,28; <bold>SBL =</bold> 3,98- 4,80- 5,44; PW/EW = 0,62; PW/PL = 1,12; PL/EL = 0,34; EW/EL = 0,62.
                        </p><p>Variation of measurements (mm) and ratios for type series of <italic><tp:taxon-name>Semiardistomis emdeni</tp:taxon-name></italic> (n=5) are: HL = 0,58–0,61–0,64; PL = 1,02–1,05–1,09; PW = 1,12–1,20–1,28; EL = 2,78–<!--PageBreak-->2,95–3,14; EW = 1,76–1,89–2,02; <bold>SBL =</bold> 4,38–4,61–4,86; PW/EW = 0,64; PW/PL = 1,15; PL/EL = 0,36; EW/EL = 0,64.
                        </p><p><xref ref-type="bibr" rid="B20">Kult (1950)</xref> separated <italic><tp:taxon-name>Semiardistomis emdeni</tp:taxon-name></italic> from <italic><tp:taxon-name>Semiardistomis deletus</tp:taxon-name></italic> based on differences in body proportions. My measurements indicate that the differences noted are not significant. In fact, it is difficult in this species–group to distinguish any forms based on body proportions since measurements for all species overlap. Diagnostic combination for this species is expressed in an extreme sense, so intermediate forms are found between this point and <italic><tp:taxon-name>Semiardistomis flavipes</tp:taxon-name></italic> or <italic><tp:taxon-name>Semiardistomis semipunctatus</tp:taxon-name></italic>.
                        </p></tp:treatment-sec><tp:treatment-sec sec-type="Geographical distribution"><title>Geographical distribution</title><p>(<xref ref-type="fig" rid="F20">Fig. 58</xref>)<bold>.</bold> This species is known from southeastern South America, south of the Tropic of Capricorn.
                        </p></tp:treatment-sec><tp:treatment-sec sec-type="Material examined"><title>Material examined.</title><p>ARGENTINA. Corrientes, Lago Ibera &amp; Santo Tome 26 Sep 1997 (ADVA, 22); Rio Salado (IRSNB, 3); Misiones, Posadas Nov 1962 (MHNP, 6); Formosa Dec 1953 (MHNP, 11). BRAZIL. Nova Teutonia Dec. 1952 (MHNP, 8); Bresil (MHNP, 9); Sta Catarina Nova Teutonia Nov. 1972 (CAS, 17). PARAGUAY. Paraguari Ybycui, La Rosada 13 Apr. 1980 (USNM, 43); Dep. Central. Caacupé road Arroyo Yagua Resa 10 Apr. 1980 (USNM, 2) URUGUAY. Montevideo (IRSBN, 1).<!--PageBreak--></p></tp:treatment-sec><tp:treatment-sec><!--Section generated to contain objects referenced in tp:taxon-treatment.--><fig id="F20" position="float" orientation="portrait"><label>Figure 58.</label><caption><p>Distribution map, illustrations of exemplar left elytra, and variability of members of the <italic>labialis</italic> species–group in South America. Value inside symbol indicates portion of basal elytra in which striae are impressed, (C, complete impressed). Scale bar 1 mm.</p></caption><graphic xmlns:xlink="http://www.w3.org/1999/xlink" xlink:href="ZooKeys-210-019-g020.jpg" position="float" orientation="portrait" xlink:type="simple"/></fig></tp:treatment-sec><ref-list><ref id="B10"><mixed-citation xmlns:xlink="http://www.w3.org/1999/xlink" xlink:type="simple"><person-group><name name-style="western"><surname>Csiki</surname><given-names>E</given-names></name></person-group> (<year>1931</year>)<article-title> Carabidae: Harpalinae V (Pars 115).</article-title> In: <person-group><name name-style="western"><surname>Junk</surname><given-names>W</given-names></name><name name-style="western"><surname>Shenkling</surname><given-names>S</given-names></name></person-group> (<role>Eds</role>). <issue-title>Coleopterorum catalogus.</issue-title><source>Volume II. Carabidae II, W. Junk, Berlin</source>: <fpage>739</fpage>-<lpage>1022</lpage>.</mixed-citation></ref><ref id="B5"><mixed-citation xmlns:xlink="http://www.w3.org/1999/xlink" xlink:type="simple"><!--PageBreak--><person-group><name name-style="western"><surname>Blackwelder</surname><given-names>RE</given-names></name></person-group> (<year>1944</year>)<article-title> Checklist of the coleopterous insects of Mexico, Central America, The West Indies, and South America. Part 1.</article-title><source>Smithsonian Institution, United States National Museum Bulletin </source><volume>185</volume>: <fpage>1</fpage>-<lpage>188</lpage>.</mixed-citation></ref><ref id="B28"><mixed-citation xmlns:xlink="http://www.w3.org/1999/xlink" xlink:type="simple"><person-group><name name-style="western"><surname>Lorenz</surname><given-names>W</given-names></name></person-group> (<year>2005</year>)<source> Systematic list of extant ground beetles of the world (Insecta, Coleoptera “Geadephaga”: Trachypachidae and Carabidae, incl.</source><publisher-name>Paussinae, Cicindelinae, Rhysodinae). W. Lorenz</publisher-name>, <publisher-loc>Tutzing</publisher-loc>, <lpage>530</lpage> pp.</mixed-citation></ref><ref id="B20"><mixed-citation xmlns:xlink="http://www.w3.org/1999/xlink" xlink:type="simple"><person-group><name name-style="western"><surname>Kult</surname><given-names>K</given-names></name></person-group> (<year>1950</year>)<article-title> New Neotropical species of the group Ardistominina (Carabidae, Col.).</article-title><source>Arthropoda </source><volume>1</volume>: <fpage>299</fpage>-<lpage>325</lpage>.</mixed-citation></ref><ref id="B15"><mixed-citation xmlns:xlink="http://www.w3.org/1999/xlink" xlink:type="simple"><person-group><name name-style="western"><surname>Erwin</surname><given-names>TL</given-names></name></person-group> (<year>2011</year>)<source> A Treatise on the Western Hemisphere Caraboidea (Coleoptera): Their classification, distributions, and ways of life Volume III (Carabidae – loxomeriformes, melaeniformes).</source><publisher-name>Pensoft</publisher-name>, <publisher-loc>Sofia-Moscow</publisher-loc>, <lpage>412</lpage> pp.</mixed-citation></ref><ref id="B31"><mixed-citation xmlns:xlink="http://www.w3.org/1999/xlink" xlink:type="simple"><person-group><name name-style="western"><surname>Putzeys</surname><given-names>JAAH</given-names></name></person-group> (<year>1846</year>)<article-title> Monographie des <italic>Clivina</italic> et genres voisins, précédée d’un tableau synoptique des genres de la tribu des scaritides.</article-title><source>Mémoires de la Société Royale des Sciences de Liège </source><volume>2</volume>: <fpage>521</fpage>-<lpage>663</lpage>.</mixed-citation></ref></ref-list></tp:taxon-treatment>
