# Supplementary material for: Notes about morphological features of the Western Hemisphere subtribe Ardistomina, and revision of genus Semiardistomis Kult (Coleoptera, Carabidae, Scaritinae, Clivinini)
Source: Zookeys. 2012 Jul 24;(210):19–67. doi: 10.3897/zookeys.210.3042 (PMC3406452; doi:10.3897/zookeys.210.3042)
Supplement: XML Treatment for Semiardistomis flavipes [file zookeys.210.3042-treatment17.xml]

<!DOCTYPE tp:taxon-treatment
  PUBLIC "-//TaxonX//DTD Taxonomic Treatment Publishing DTD v0 20100105//EN" "tax-treatment-NSO.dtd">
<tp:taxon-treatment xmlns:tp="http://www.plazi.org/taxpub"><tp:treatment-meta><mixed-citation publication-type="journal"><person-group><name><surname>Valdés</surname><given-names>Pavel</given-names></name></person-group><article-title>Notes about morphological features of the Western Hemisphere subtribe Ardistomina, and revision of genus 
                    <italic>Semiardistomis</italic> Kult (Coleoptera, Carabidae, Scaritinae, Clivinini)
                </article-title><source>Zookeys</source><day>24</day><month>7</month><year>2012</year><volume>2012</volume><issue>210</issue><fpage>19</fpage><lpage>67</lpage><pub-id pub-id-type="doi">10.3897/zookeys.210.3042</pub-id></mixed-citation></tp:treatment-meta><tp:nomenclature><tp:taxon-name>
                            <tp:taxon-name-part taxon-name-part-type="genus">Semiardistomis</tp:taxon-name-part>
                            <tp:taxon-name-part taxon-name-part-type="species">flavipes</tp:taxon-name-part>
                        <object-id xmlns:xlink="http://www.w3.org/1999/xlink" xlink:type="simple">http://species-id.net/wiki/Semiardistomis_flavipes</object-id>
								</tp:taxon-name><tp:taxon-authority>(Dejean, 1831)</tp:taxon-authority><xref ref-type="fig" rid="F20">Fig. 58</xref><tp:nomenclature-citation-list><tp:nomenclature-citation><tp:taxon-name>Clivina flavipes</tp:taxon-name><comment> Dejean, 1831: 510.</comment></tp:nomenclature-citation><tp:nomenclature-citation><tp:taxon-name>Ardistomis flavipes</tp:taxon-name><comment> (Dejean): <xref ref-type="bibr" rid="B31">Putzeys 1846</xref>: 646; <xref ref-type="bibr" rid="B28">Lorenz 2005</xref>: 146.</comment></tp:nomenclature-citation><tp:nomenclature-citation><tp:taxon-name>Ardistomus flavipes</tp:taxon-name><comment> (Dejean): <xref ref-type="bibr" rid="B10">Csiki 1927</xref>: 548; <xref ref-type="bibr" rid="B5">Blackwelder 1944</xref>: 27.</comment></tp:nomenclature-citation><tp:nomenclature-citation><tp:taxon-name>Ardistomis aenea</tp:taxon-name><comment> Putzeys, 1866: 212 syn. n.</comment></tp:nomenclature-citation><tp:nomenclature-citation><tp:taxon-name>Ardistomis (Semiardistomis) britoni</tp:taxon-name><comment> Kult, 1950: 316 syn. n.</comment></tp:nomenclature-citation><tp:nomenclature-citation><tp:taxon-name>Ardistomis (Semiardistomis) marani</tp:taxon-name><comment> Kult, 1950: 315 syn. n.</comment></tp:nomenclature-citation><tp:nomenclature-citation><tp:taxon-name>Semiardistomis flavipes</tp:taxon-name><comment> (Dejean); <xref ref-type="bibr" rid="B15">Erwin 2011</xref>: 234.</comment></tp:nomenclature-citation></tp:nomenclature-citation-list></tp:nomenclature><tp:treatment-sec sec-type="Type material"><title>Type material.</title><p>Holotypeat MHNP, pinned, labeled: handwritten “ Holotype Clivina flavipes Dej. des. S.W. Nichols 1984”/ handwritten on box “flavipes Dej. Brésil C. Dejean"/ red paper printed "Holotype".</p><p>Lectotype of <italic><tp:taxon-name>Semiardistomis aenea</tp:taxon-name></italic>, here designated, at IRSBN, glued on pinned card, labeled: green paper handwritten “R. Jan. Stevens”/ printed “Soc. Ent. Belg. Coll. Putzeys”. Paralectotypes, here designated: 4 at IRSBN labeled as Lectotype. 1 at MHNP labeled as Lectotype.
                        </p><p>Holotype of <italic><tp:taxon-name>Semiardistomis brittoni</tp:taxon-name></italic> at ADVA labeled: handwritten “Ardistomis brittoni Kt. Det. K. Kult 1948”/ “brittoni Kt. det. K.Kult”/ printed in red paper “TYPE”/ handwritten “Argentina Tucuman”.
                        </p><p>Holotype of <italic><tp:taxon-name>Semiardistomis marani</tp:taxon-name></italic> at ADVA labeled: handwritten “Ardistomis brittoni Kt. Det. K. Kult 1946”/ “brittoni Kt. det. K.Kult”/ printed in red paper “TYPE”/ handwritten “Bolivia 450m Sta Cruz Umg Buenavista Steinbach coll”.
                        </p></tp:treatment-sec><tp:treatment-sec sec-type="Type area"><title>Type area.</title><p>Given by <xref ref-type="bibr" rid="B1">Dejean (1831</xref>: 510) as "Brésil".</p></tp:treatment-sec><tp:treatment-sec sec-type="Diagnosis"><title>Diagnosis.</title><p>Body piceous with green brassy reflections. Elytral surface with isodiametric mesh pattern, microlines more or less evanescent toward center of elytral disc, striae obliterated in apical fourth, punctures moderately impressed in basal two-thirds, 3 setiferous punctures on interval 3. Abdominal sternum VII with 4+4 setiferous punctures.</p></tp:treatment-sec><tp:treatment-sec sec-type="Measurements and variation"><title>Measurements and variation.</title><p>Variation of measurements (mm) and ratios for <italic><tp:taxon-name>Semiardistomis flavipes</tp:taxon-name></italic> (n=34) are: HL = 0,42–0,59–0,68; PL = 0,96–1,03–1,20; PW = 0,95–1,15–1,34; EL = 2,10–2,86–3,36; EW = 1,44–1,75–2,00; <bold>SBL =</bold> 3,55–4,48–5,16; PW/EW = 0,66; PW/PL = 1,11; PL/EL = 0,36; EW/EL = 0,61.
                        </p><p>Variation of measurements (mm) and ratios for <italic><tp:taxon-name>Semiardistomis brittoni</tp:taxon-name></italic> (n=3) are: HL = 0,54–0,62–0,67; PL 0,84–1,03–1,09; PW 1,09–1,21–1,28; EL 2,75–3,03–3,20; EW 1,76–1,90–2,02; <bold>SBL</bold> 4,26–4,68–4,96; PW/EW 0,63; PW/PL 1,16; PL/EL 0,34; EW/EL 0,63.
                        </p><p>Variation of measurements (mm) and ratios for <italic><tp:taxon-name>Semiardistomis marani</tp:taxon-name></italic> (n=1) are: HL = 0,58; PL 0,96; PW 1,09; EL 2,62; EW 1,66; <bold>SBL</bold> 4,16; PW/EW 0,65; PW/PL 1,13; PL/EL 0,37; EW/EL 0,63.
                        </p><p><!--PageBreak-->Species <italic><tp:taxon-name>Semiardistomis brittoni</tp:taxon-name></italic> and <italic><tp:taxon-name>Semiardistomis marani</tp:taxon-name></italic> measurements are a subset of that of <italic><tp:taxon-name>Semiardistomis flavipes</tp:taxon-name></italic> specimens studied. Variation in this species is found in the microsculpture on the elytral disc which varies from being distinct on the entire surface to being present only marginally, in the extent of the elytral striae, and the size of the punctures. Such variation is seen even within populations from the same locality.
                        </p></tp:treatment-sec><tp:treatment-sec sec-type="Geographical distribution"><title>Geographical distribution</title><p>(<xref ref-type="fig" rid="F20">Fig. 58</xref>)<bold>.</bold> The range of this species extends in central South America from western Brazil southward and westward to Paraguay, south of the Tropic of Capricorn.
                        </p></tp:treatment-sec><tp:treatment-sec sec-type="Habitat and activity"><title>Habitat and activity.</title><p>Label data indicate that specimens of this species were collected during day at the margins of small water bodies, on sand–slit substrate.</p></tp:treatment-sec><tp:treatment-sec sec-type="Material examined"><title>Material examined.</title><p>ARGENTINA. Tucuman (ADVA, 3); Salta Sierra Tartagal 14 Nov. 2006 (ADVA, 6). BOLIVIA. Santa Cruz Buena Vista 20 Feb. 1999 (FSCA, 9) Santa Cruz 450m Buenavista (ADVA, 1). BRAZIL. Mato Grosso, Pantanal 1 Sep. 2000 (PBPC, 2); Rondonia 62 km SW Ariquemes 15- 19 May 1996 (FSCA, 9); Mato Grosso Varzea Grande, Cuiaba 5 May 1972 (FSCA, 10); Minas Geraes (HECO, 3); Rio Jan. (IRSBN, 4). PARAGUAY. Rio Confusa 18 Jan. 1937 (IRSBN, 144)</p></tp:treatment-sec><tp:treatment-sec><!--Section generated to contain objects referenced in tp:taxon-treatment.--><fig id="F20" position="float" orientation="portrait"><label>Figure 58.</label><caption><p>Distribution map, illustrations of exemplar left elytra, and variability of members of the <italic>labialis</italic> species–group in South America. Value inside symbol indicates portion of basal elytra in which striae are impressed, (C, complete impressed). Scale bar 1 mm.</p></caption><graphic xmlns:xlink="http://www.w3.org/1999/xlink" xlink:href="ZooKeys-210-019-g020.jpg" position="float" orientation="portrait" xlink:type="simple"/></fig></tp:treatment-sec><ref-list><ref id="B31"><mixed-citation xmlns:xlink="http://www.w3.org/1999/xlink" xlink:type="simple"><person-group><name name-style="western"><surname>Putzeys</surname><given-names>JAAH</given-names></name></person-group> (<year>1846</year>)<article-title> Monographie des <italic>Clivina</italic> et genres voisins, précédée d’un tableau synoptique des genres de la tribu des scaritides.</article-title><source>Mémoires de la Société Royale des Sciences de Liège </source><volume>2</volume>: <fpage>521</fpage>-<lpage>663</lpage>.</mixed-citation></ref><ref id="B28"><mixed-citation xmlns:xlink="http://www.w3.org/1999/xlink" xlink:type="simple"><person-group><name name-style="western"><surname>Lorenz</surname><given-names>W</given-names></name></person-group> (<year>2005</year>)<source> Systematic list of extant ground beetles of the world (Insecta, Coleoptera “Geadephaga”: Trachypachidae and Carabidae, incl.</source><publisher-name>Paussinae, Cicindelinae, Rhysodinae). W. Lorenz</publisher-name>, <publisher-loc>Tutzing</publisher-loc>, <lpage>530</lpage> pp.</mixed-citation></ref><ref id="B10"><mixed-citation xmlns:xlink="http://www.w3.org/1999/xlink" xlink:type="simple"><person-group><name name-style="western"><surname>Csiki</surname><given-names>E</given-names></name></person-group> (<year>1931</year>)<article-title> Carabidae: Harpalinae V (Pars 115).</article-title> In: <person-group><name name-style="western"><surname>Junk</surname><given-names>W</given-names></name><name name-style="western"><surname>Shenkling</surname><given-names>S</given-names></name></person-group> (<role>Eds</role>). <issue-title>Coleopterorum catalogus.</issue-title><source>Volume II. Carabidae II, W. Junk, Berlin</source>: <fpage>739</fpage>-<lpage>1022</lpage>.</mixed-citation></ref><ref id="B5"><mixed-citation xmlns:xlink="http://www.w3.org/1999/xlink" xlink:type="simple"><!--PageBreak--><person-group><name name-style="western"><surname>Blackwelder</surname><given-names>RE</given-names></name></person-group> (<year>1944</year>)<article-title> Checklist of the coleopterous insects of Mexico, Central America, The West Indies, and South America. Part 1.</article-title><source>Smithsonian Institution, United States National Museum Bulletin </source><volume>185</volume>: <fpage>1</fpage>-<lpage>188</lpage>.</mixed-citation></ref><ref id="B15"><mixed-citation xmlns:xlink="http://www.w3.org/1999/xlink" xlink:type="simple"><person-group><name name-style="western"><surname>Erwin</surname><given-names>TL</given-names></name></person-group> (<year>2011</year>)<source> A Treatise on the Western Hemisphere Caraboidea (Coleoptera): Their classification, distributions, and ways of life Volume III (Carabidae – loxomeriformes, melaeniformes).</source><publisher-name>Pensoft</publisher-name>, <publisher-loc>Sofia-Moscow</publisher-loc>, <lpage>412</lpage> pp.</mixed-citation></ref><ref id="B1"><mixed-citation xmlns:xlink="http://www.w3.org/1999/xlink" xlink:type="simple"><person-group><name name-style="western"><surname>Acorn</surname><given-names>JH</given-names></name><name name-style="western"><surname>Ball</surname><given-names>GE</given-names></name></person-group> (<year>1991</year>)<article-title> The mandibles of some adult ground beetles: structure, function, and the evolution of herbivory.</article-title><source>Canadian Journal of Zoology </source><volume>69</volume>: <fpage>638</fpage>-<lpage>650</lpage>. doi: <ext-link ext-link-type="uri" xlink:href="http://dx.doi.org/10.1139/z91-094" xlink:type="simple">10.1139/z91-094</ext-link></mixed-citation></ref></ref-list></tp:taxon-treatment>
