# Supplementary material for: Notes about morphological features of the Western Hemisphere subtribe Ardistomina, and revision of genus Semiardistomis Kult (Coleoptera, Carabidae, Scaritinae, Clivinini)
Source: Zookeys. 2012 Jul 24;(210):19–67. doi: 10.3897/zookeys.210.3042 (PMC3406452; doi:10.3897/zookeys.210.3042)
Supplement: XML Treatment for Semiardistomis labialis [file zookeys.210.3042-treatment18.xml]

<!DOCTYPE tp:taxon-treatment
  PUBLIC "-//TaxonX//DTD Taxonomic Treatment Publishing DTD v0 20100105//EN" "tax-treatment-NSO.dtd">
<tp:taxon-treatment xmlns:tp="http://www.plazi.org/taxpub"><tp:treatment-meta><mixed-citation publication-type="journal"><person-group><name><surname>Valdés</surname><given-names>Pavel</given-names></name></person-group><article-title>Notes about morphological features of the Western Hemisphere subtribe Ardistomina, and revision of genus 
                    <italic>Semiardistomis</italic> Kult (Coleoptera, Carabidae, Scaritinae, Clivinini)
                </article-title><source>Zookeys</source><day>24</day><month>7</month><year>2012</year><volume>2012</volume><issue>210</issue><fpage>19</fpage><lpage>67</lpage><pub-id pub-id-type="doi">10.3897/zookeys.210.3042</pub-id></mixed-citation></tp:treatment-meta><tp:nomenclature><tp:taxon-name>
                            <tp:taxon-name-part taxon-name-part-type="genus">Semiardistomis</tp:taxon-name-part>
                            <tp:taxon-name-part taxon-name-part-type="species">labialis</tp:taxon-name-part>
                        <object-id xmlns:xlink="http://www.w3.org/1999/xlink" xlink:type="simple">http://species-id.net/wiki/Semiardistomis_labialis</object-id>
								</tp:taxon-name><tp:taxon-authority>(Chaudoir, 1837)</tp:taxon-authority><xref ref-type="fig" rid="F1">Figs 1, 2</xref><xref ref-type="fig" rid="F2">4</xref><xref ref-type="fig" rid="F3">6</xref><xref ref-type="fig" rid="F4">14</xref><xref ref-type="fig" rid="F5">22, 23</xref><xref ref-type="fig" rid="F6">25</xref><xref ref-type="fig" rid="F7">28</xref><xref ref-type="fig" rid="F21">59</xref><tp:nomenclature-citation-list><tp:nomenclature-citation><tp:taxon-name>Clivina labialis</tp:taxon-name><comment> Chaudoir, 1837: 18.</comment></tp:nomenclature-citation><tp:nomenclature-citation><tp:taxon-name>Ardistomis labialis</tp:taxon-name><comment> (Chaudoir): <xref ref-type="bibr" rid="B31">Putzeys 1846</xref>: 648 ; <xref ref-type="bibr" rid="B4">Bates 1881</xref>: 35 ; <xref ref-type="bibr" rid="B28">Lorenz 2005</xref>: 146.</comment></tp:nomenclature-citation><tp:nomenclature-citation><tp:taxon-name>Ardistomus labialis</tp:taxon-name><comment> (Chaudoir): <xref ref-type="bibr" rid="B10">Csiki 1927</xref>: 548; <xref ref-type="bibr" rid="B5">Blackwelder 1944</xref>: 27.</comment></tp:nomenclature-citation><tp:nomenclature-citation><tp:taxon-name>Ardistomis (Semiardistomis) labialis</tp:taxon-name><comment> (Chaudoir): <xref ref-type="bibr" rid="B20">Kult 1950</xref>: 301.</comment></tp:nomenclature-citation><tp:nomenclature-citation><tp:taxon-name>Ardistomis (Semiardistomis) labialis var. picipes</tp:taxon-name><comment> Bates, 1881: 35.</comment></tp:nomenclature-citation><tp:nomenclature-citation><tp:taxon-name>Ardistomis (Semiardistomis) labialis var. nanus</tp:taxon-name><comment> Bates, 1881: 35.</comment></tp:nomenclature-citation><tp:nomenclature-citation><tp:taxon-name>Ardistomis (Semiardistomis) labialis var. dilatatus</tp:taxon-name><comment> Bates, 1881: 35.</comment></tp:nomenclature-citation><tp:nomenclature-citation><tp:taxon-name>Ardistomis tuspanensis</tp:taxon-name><comment><xref ref-type="bibr" rid="B31">Putzeys 1846</xref>: 649 syn. n.</comment></tp:nomenclature-citation><tp:nomenclature-citation><tp:taxon-name>Semiardistomis labialis</tp:taxon-name><comment> (Chaudoir); <xref ref-type="bibr" rid="B15">Erwin 2011</xref>: 235.</comment></tp:nomenclature-citation></tp:nomenclature-citation-list></tp:nomenclature><tp:treatment-sec sec-type="Type material"><title>Type material.</title><p>Lectotype, here designated, at MHNP, glued on point, labeled: green paper handwritten “Labialis Chaud Mexico Dej.”/ handwritten in box “labialis Chaud Mexique Chevrol”/ handwritten “38”/ “Lectotype Ardistomis labialis Chd. Det George E. Ball 72”/ “Lectotype Clivina labialis Chd. Des. S.W. Nichols 1984”/ printed in red paper “lectotype”/ printed in circle “Lectotype</p><p>Paralectotypes, here designated: two exemplars at MHNP labeled: handwritten in box “labialis Chaud Mexique Chevrol”; handwritten “Paralectotype Clivina labialis Chd. Des. S.W. Nichols 1984”.</p><p>Lectotype of <italic><tp:taxon-name>Ardistomis tuspanensis</tp:taxon-name></italic>, here designated, at IRSBN labeled: green paper handwritten “ Tuspanensis Tuspan (Chev.)”/ printed “Soc. Ent. Belg. Coll. Putzeys”/ handwritten “P. Basilewsky Ardistomus tuspanensis Putz”.<!--PageBreak-->
                        </p></tp:treatment-sec><tp:treatment-sec sec-type="Type area"><title>Type area.</title><p>Given by <xref ref-type="bibr" rid="B8">Chaudoir (1837</xref>: 19) as “Mexique”.</p></tp:treatment-sec><tp:treatment-sec sec-type="Diagnosis"><title>Diagnosis.</title><p>Body piceous with green reflections. Elytral surface completely smooth, striae continuously impressed in basal 1/8, punctures deeply impressed in basal 2/3, 3 setiferous pores on interval 3. Abdominal sternum VII with 4+4 setiferous punctures.</p></tp:treatment-sec><tp:treatment-sec sec-type="Habitus"><title>Habitus.</title><p>dorsal and ventral aspects, respectively, as in <xref ref-type="fig" rid="F1">Figs 1, 2</xref>.
                        </p></tp:treatment-sec><tp:treatment-sec sec-type="Mouthparts"><title>Mouthparts.</title><p><bold>Labrum</bold>, dorsal aspect, as in <xref ref-type="fig" rid="F2">Fig. 4</xref>. <bold>Labium</bold>, as in <xref ref-type="fig" rid="F4">Fig. 14A</xref>; ligula, enlarged, as in <xref ref-type="fig" rid="F4">Fig. 14B</xref>..
                        </p><p><bold>Legs:</bold> male protarsus as in <xref ref-type="fig" rid="F5">Fig. 23</xref>.
                        </p><p><bold>Male genitalia:</bold> as in <xref ref-type="fig" rid="F6">Fig. 25</xref>.
                        </p><p><bold>Female genitalia:</bold> as in <xref ref-type="fig" rid="F7">Fig. 28</xref><bold>.</bold>
                        </p></tp:treatment-sec><tp:treatment-sec sec-type="Measurements and variation"><title>Measurements and variation.</title><p>Variation of measurements (mm) and ratios for <italic><tp:taxon-name>Semiardistomis labialis</tp:taxon-name></italic> from Mexico (n=11) are: HL = 0,53–0,58–0,68; PL = 0,90–1,11–1,25; PW = 1,00–1,23–1,40; EL = 2,65–3,10–3,40; EW = 1,70–1,94–2,20; <bold>SBL =</bold> 4,10–4,80–5,23; PW/EW = 0,63; PW/PL = 1,10; PL/EL = 0,36; EW/EL = 0,63.
                        </p><p>Variation of measurements (mm) and ratios for <italic><tp:taxon-name>Semiardistomis labialis</tp:taxon-name></italic> from Costa Rica (n=11) are: HL = 0,54–0,60–0,68; PL 1,00–1,07–1,20; PW 1,10–1,21–1,36; EL 2,60–2,86–3,20; EW 1,68–1,86–2,16; <bold>SBL</bold> 4,14–4,54–5,08; PW/EW 0,65; PW/PL 1,13; PL/EL 0,38; EW/EL 0,65.
                        </p><p>Variation of measurements (mm) and ratios for <italic><tp:taxon-name>Semiardistomis labialis</tp:taxon-name></italic> identified in collections as <italic><tp:taxon-name>Semiardistomis tuspanensis</tp:taxon-name></italic> (included syntypes) (n= 5) are: HL = 0,55–0,60–0,68; PL 1,03–1,08–1,23; PW 1,08–1,18–1,30; EL 2,65–2,80–3,00; EW 1,70–1,75–1,85; <bold>SBL</bold> 4,33–4,48–4,63; PW/EW 0,67; PW/PL 1,09; PL/EL 0,39; EW/EL 0,63.
                        </p><p><xref ref-type="bibr" rid="B4">Bates (1881)</xref> pointed the high variability of <italic>labialis</italic> populations in Central America. The polymorphic condition of characters, such as body measurements and punctuation of elytra striae, have arose different designations that includes Bates’ varieties and <italic><tp:taxon-name>Semiardistomis tuspanensis</tp:taxon-name></italic> (Putzeys). Body sizes show little variation between geographic regions and since for each measured sample group, distance between extremes measurements is high, this character is useless to identify forms proposed. About elytra disc punctured striae, forms varies in low grades without following any clear geographic pattern having striae punctures weekly to strongly produced and striae almost disappeared (except stria number one) to moderately impressed.
                        </p></tp:treatment-sec><tp:treatment-sec sec-type="Geographical distribution"><title>Geographical distribution</title><p>(<xref ref-type="fig" rid="F21">Fig. 59</xref>)<bold>.</bold> The known range of this species extends in Middle America from central Costa Rica northward to northwestern Mexico (slightly north of the Tropic of Cancer).
                        </p></tp:treatment-sec><tp:treatment-sec sec-type="Activity"><title>Activity.</title><p>Most label data indicate “attracted to lights”. Tenerals were collected in November.</p></tp:treatment-sec><tp:treatment-sec sec-type="Material examined"><title>Material examined.</title><p>MEXICO. Sinaloa, Culiacán Apr 1969 (USNM, 9) Veracruz, Cordoba Nov. 1966 (USNM, 7) Oaxaca Tehuantepec Dec. 1964 (USNM, 1) Chiapas Tapilulas May 1974 (USNM, 9) Colima Volcano (USNM, 5) Jalapa (IRSNB, 2) Sa. De Durango (IRSNB, 4) Guerrero Chiapas Jul 2005 (PBPC, 2). BELIZE. Sibun River at Gracy Rock Jun 1974 (USNM, 7). GUATEMALA. Alta Verapaz May 1973 (USNM, 40) Sacapulas 4500ft Dec. 1947 (USNM, 3). HONDURAS. Dept. Con<!--PageBreak-->ayagua Rancho Chiquito May 1964 (UASM, 8), Belize district Jun 1968 (USNM, 18), 5 mi E. Choluteca Jul 1965 (USNM, 22), 16 mi W. Sabana Grande Jul 1965 (USNM, 7), Pespire Jul 1965 (USNM, 7), San Marcus Colon Jul. 1965 (USNM, 10). EL SALVADOR. Ch. Del Guayabo May 1975 (USNM, 1). NICARAGUA. Rivas Rio Canas Gordas Jun 1964 (UASM, 18). COSTA RICA. Guanacaste Santa Rosa NP Jun 2004 (ADVA, 34), Guanacaste NP Jun 1990 (USNM, 9), Guanacaste Santa Cruz Est. Bosque Diria 150- 250 m Nov 1998 (USNM, 18), Guanacaste Santa Rosa 300 m Mar 1990 (USNM, 5).</p></tp:treatment-sec><tp:treatment-sec><!--Section generated to contain objects referenced in tp:taxon-treatment.--><fig id="F1" position="float" orientation="portrait"><label>Figures 1–2.</label><caption><p><italic><tp:taxon-name>Semiardistomis labialis</tp:taxon-name></italic> (Chaudoir). <bold>1</bold> Dorsal aspect <bold>2</bold> Ventral aspect. Legend: <bold>a1 a2 a3 </bold>antennomeres 1–3, respectively. Scale bar 1 mm.</p></caption><graphic xmlns:xlink="http://www.w3.org/1999/xlink" xlink:href="ZooKeys-210-019-g001.jpg" position="float" orientation="portrait" xlink:type="simple"/></fig><fig id="F2" position="float" orientation="portrait"><label>Figures 3–5.</label><caption><p><bold>3–4</bold> Labrum (dorsal aspect) <bold>3</bold> <italic><tp:taxon-name>Semiardistomis glabratus</tp:taxon-name></italic> (Putzeys) <bold>4</bold> <italic><tp:taxon-name>Semiardistomis labialis</tp:taxon-name></italic> (Chaudoir) <bold>5</bold> RightMaxilla (dorsal aspect) of <italic><tp:taxon-name>Semiardistomis labialis</tp:taxon-name></italic> (Chaudoir). Legend : Labrum: <bold>ds</bold> dorsal seta <bold>es</bold> epipharyngeal seta <bold>lp</bold> labral dentiform projection. Maxilla: <bold>c</bold> cardo <bold>g1</bold> galeomere 1 <bold>g2</bold> galeomere 2 <bold>lac</bold> lacinia <bold>mp2 mp3 mp4</bold> maxillary palpomeres 2–4 respectively <bold>pf</bold> palpifer <bold>s</bold> stipes. Scale bar 0.1 mm.</p></caption><graphic xmlns:xlink="http://www.w3.org/1999/xlink" xlink:href="ZooKeys-210-019-g002.jpg" position="float" orientation="portrait" xlink:type="simple"/></fig><fig id="F3" position="float" orientation="portrait"><label>Figures 6–12.</label><caption><p>Mandibles ofArdistomina<bold>,</bold> <tp:taxon-name>Clivinina</tp:taxon-name> and <tp:taxon-name>Dyschiriina</tp:taxon-name> with length/width ratios: <bold>A</bold> left, dorsal aspect <bold>B</bold> right, dorsal aspect <bold>C</bold> left, ventral aspect and <bold>D</bold> right, ventral aspect) <bold>6</bold> <italic><tp:taxon-name>Semiardistomis labialis</tp:taxon-name></italic> (Chaudoir) <bold>7</bold> <italic><tp:taxon-name>Ardistomis fasciolatus</tp:taxon-name></italic> Putzeys <bold>8</bold> <italic><tp:taxon-name>Aspidoglossa mexicana</tp:taxon-name></italic> (Chaudoir) <bold>9</bold> <italic><tp:taxon-name>Oxydrepanus rufus</tp:taxon-name></italic> (Putzeys) <bold>10</bold> <italic><tp:taxon-name>Clivina dentipes</tp:taxon-name></italic> Dejean <bold>11</bold> <italic><tp:taxon-name>Schizogenius arimao</tp:taxon-name></italic> Darlington <bold>12</bold> <italic><tp:taxon-name>Dyschiriodes larochellei</tp:taxon-name></italic> Bousquet. Legend: Occlusal teeth: <bold>m</bold> molar <bold>pm</bold> premolar <bold>rt</bold> retinacular <bold>tt</bold> terebral. Ventral surface: <bold>vg</bold> ventral groove <bold>mt</bold> microtrichia. Scale bar 0.1 mm.</p></caption><graphic xmlns:xlink="http://www.w3.org/1999/xlink" xlink:href="ZooKeys-210-019-g003.jpg" position="float" orientation="portrait" xlink:type="simple"/></fig><fig id="F4" position="float" orientation="portrait"><label>Figures 13–21.</label><caption><p>Labium ofClivinini (ventral aspects): <bold>A</bold> mentum and palpi <bold>B</bold> ligula <bold>C</bold> mental carina, lateral aspect. <bold>13–14</bold> Genus <italic><tp:taxon-name>Semiardistomis</tp:taxon-name></italic>: <bold>13</bold> S. glabratus (Putzeys) <bold>14</bold> <italic><tp:taxon-name>Semiardistomis labialis</tp:taxon-name></italic> (Chaudoir) <bold>15</bold><italic> Ardistomis fasciolatus</italic> Putzeys <bold>16</bold> <italic><tp:taxon-name>Aspidoglossa mexicana</tp:taxon-name></italic> (Chaudoir) <bold>17</bold> <italic><tp:taxon-name>Clivina dentipes</tp:taxon-name></italic> Dejean <bold>18</bold> <italic><tp:taxon-name>Oxydrepanus rufus</tp:taxon-name></italic> (Putzeys) <bold>19</bold> <italic><tp:taxon-name>Schizogenius arimao</tp:taxon-name></italic> Darlington <bold>20</bold> <italic><tp:taxon-name>Ancus excavaticeps</tp:taxon-name></italic> (Putzeys) <bold>21</bold> <italic><tp:taxon-name>Nyctosyles planicollis</tp:taxon-name></italic> (Reiche). Legend: <bold>as</bold> apical setae of glossal sclerite <bold>gs</bold> glossal sclerite <bold>lp2</bold> labial palpomere 2 <bold>lp3</bold> labial palpomere 3 <bold>ll</bold> lateral lobes <bold>mc</bold> median carina <bold>m</bold> mentum <bold>mt</bold> mental tooth <bold>pas</bold> preapical seta of glossal sclerite <bold>pg</bold> paraglossa. Scale bar 0.1 mm.</p></caption><graphic xmlns:xlink="http://www.w3.org/1999/xlink" xlink:href="ZooKeys-210-019-g004.jpg" position="float" orientation="portrait" xlink:type="simple"/></fig><fig id="F5" position="float" orientation="portrait"><label>Figures 22–24.</label><caption><p><bold>22</bold> Body extremity (lateral aspect) of <italic><tp:taxon-name>Semiardistomis labialis</tp:taxon-name></italic> (Chaudoir) <bold>23–24</bold> Protarsus (ventral aspect) of <italic><tp:taxon-name>Semiardistomis</tp:taxon-name></italic> <bold>23</bold> <italic><tp:taxon-name>Semiardistomis labialis</tp:taxon-name></italic> (Chaudoir) <bold>24</bold> <italic><tp:taxon-name>Semiardistomis glabratus</tp:taxon-name></italic> (Putzeys). Legend: <bold>app</bold> abdominal epipleural projectionof abdominal sternum VII <bold>ep</bold> elytral plica. Scale bar 1 mm.</p></caption><graphic xmlns:xlink="http://www.w3.org/1999/xlink" xlink:href="ZooKeys-210-019-g005.jpg" position="float" orientation="portrait" xlink:type="simple"/></fig><fig id="F6" position="float" orientation="portrait"><label>Figures 25–26.</label><caption><p>Male genitalia of genus <italic><tp:taxon-name>Semiardistomis</tp:taxon-name></italic>: <bold>A</bold> phallus and parameres in dorsal aspect <bold>B</bold> phallus and endophallus everted in lateral aspect <bold>25</bold> <italic><tp:taxon-name>Semiardistomis labialis</tp:taxon-name></italic> (Chaudoir) <bold>26</bold> <italic><tp:taxon-name>Semiardistomis glabratus</tp:taxon-name></italic> (Putzeys). Legend: <bold>ba</bold> basal apophysis <bold>bo</bold> basal opening <bold>bp</bold> basal projection <bold>bs</bold> basal sclerite <bold>ll</bold> left lobe <bold>rl</bold> right lobe. Scale bar 0.1 mm.</p></caption><graphic xmlns:xlink="http://www.w3.org/1999/xlink" xlink:href="ZooKeys-210-019-g006.jpg" position="float" orientation="portrait" xlink:type="simple"/></fig><fig id="F7" position="float" orientation="portrait"><label>Figures 27–30.</label><caption><p>Female genitalia (ventral aspect). of <tp:taxon-name>Ardistomina</tp:taxon-name> <bold>27</bold> <italic><tp:taxon-name>Semiardistomis glabratus</tp:taxon-name></italic> (Putzeys) <bold>28</bold><italic> Semiardistomis labialis</italic> (Chaudoir) <bold>29</bold> <italic><tp:taxon-name>Ardistomis fasciolatus</tp:taxon-name></italic> Putzeys <bold>30</bold> <italic><tp:taxon-name>Aspidoglossa mexicana</tp:taxon-name></italic> (Chaudoir). Legend: <bold>bc</bold> bursa copulatrix <bold>gc</bold> gonocoxa (gonocoxite 1 and 2, fused) <bold>lt</bold> laterotergite <bold>mt</bold> mediotergite <bold>sp</bold> spermatheca <bold>spd</bold> spermathecal duct <bold>spg</bold> spermathecal gland <bold>spgd</bold> spermathecal gland duct.Scale bar 0.1 mm.</p></caption><graphic xmlns:xlink="http://www.w3.org/1999/xlink" xlink:href="ZooKeys-210-019-g007.jpg" position="float" orientation="portrait" xlink:type="simple"/></fig><fig id="F21" position="float" orientation="portrait"><label>Figure 59.</label><caption><p>Distribution map of members of the <italic>labialis</italic> species–group in Central America.</p></caption><graphic xmlns:xlink="http://www.w3.org/1999/xlink" xlink:href="ZooKeys-210-019-g021.jpg" position="float" orientation="portrait" xlink:type="simple"/></fig></tp:treatment-sec><ref-list><ref id="B31"><mixed-citation xmlns:xlink="http://www.w3.org/1999/xlink" xlink:type="simple"><person-group><name name-style="western"><surname>Putzeys</surname><given-names>JAAH</given-names></name></person-group> (<year>1846</year>)<article-title> Monographie des <italic>Clivina</italic> et genres voisins, précédée d’un tableau synoptique des genres de la tribu des scaritides.</article-title><source>Mémoires de la Société Royale des Sciences de Liège </source><volume>2</volume>: <fpage>521</fpage>-<lpage>663</lpage>.</mixed-citation></ref><ref id="B4"><mixed-citation xmlns:xlink="http://www.w3.org/1999/xlink" xlink:type="simple"><person-group><name name-style="western"><surname>Bates</surname><given-names>HW</given-names></name></person-group> (<year>1881</year>)<article-title> Insecta, Coleoptera, Carabidae, Cicindelidae.</article-title> In: <person-group><name name-style="western"><surname>Godman</surname><given-names>FD</given-names></name><name name-style="western"><surname>Salvin</surname><given-names>O</given-names></name></person-group> (<role>Eds</role>). <issue-title>Biologia Centrali– Americana.</issue-title><source>Coleoptera. Volume 1, Part 1. Taylor and Francis, London</source>: <fpage>1</fpage>-<lpage>40</lpage>.</mixed-citation></ref><ref id="B28"><mixed-citation xmlns:xlink="http://www.w3.org/1999/xlink" xlink:type="simple"><person-group><name name-style="western"><surname>Lorenz</surname><given-names>W</given-names></name></person-group> (<year>2005</year>)<source> Systematic list of extant ground beetles of the world (Insecta, Coleoptera “Geadephaga”: Trachypachidae and Carabidae, incl.</source><publisher-name>Paussinae, Cicindelinae, Rhysodinae). W. Lorenz</publisher-name>, <publisher-loc>Tutzing</publisher-loc>, <lpage>530</lpage> pp.</mixed-citation></ref><ref id="B10"><mixed-citation xmlns:xlink="http://www.w3.org/1999/xlink" xlink:type="simple"><person-group><name name-style="western"><surname>Csiki</surname><given-names>E</given-names></name></person-group> (<year>1931</year>)<article-title> Carabidae: Harpalinae V (Pars 115).</article-title> In: <person-group><name name-style="western"><surname>Junk</surname><given-names>W</given-names></name><name name-style="western"><surname>Shenkling</surname><given-names>S</given-names></name></person-group> (<role>Eds</role>). <issue-title>Coleopterorum catalogus.</issue-title><source>Volume II. Carabidae II, W. Junk, Berlin</source>: <fpage>739</fpage>-<lpage>1022</lpage>.</mixed-citation></ref><ref id="B5"><mixed-citation xmlns:xlink="http://www.w3.org/1999/xlink" xlink:type="simple"><!--PageBreak--><person-group><name name-style="western"><surname>Blackwelder</surname><given-names>RE</given-names></name></person-group> (<year>1944</year>)<article-title> Checklist of the coleopterous insects of Mexico, Central America, The West Indies, and South America. Part 1.</article-title><source>Smithsonian Institution, United States National Museum Bulletin </source><volume>185</volume>: <fpage>1</fpage>-<lpage>188</lpage>.</mixed-citation></ref><ref id="B20"><mixed-citation xmlns:xlink="http://www.w3.org/1999/xlink" xlink:type="simple"><person-group><name name-style="western"><surname>Kult</surname><given-names>K</given-names></name></person-group> (<year>1950</year>)<article-title> New Neotropical species of the group Ardistominina (Carabidae, Col.).</article-title><source>Arthropoda </source><volume>1</volume>: <fpage>299</fpage>-<lpage>325</lpage>.</mixed-citation></ref><ref id="B15"><mixed-citation xmlns:xlink="http://www.w3.org/1999/xlink" xlink:type="simple"><person-group><name name-style="western"><surname>Erwin</surname><given-names>TL</given-names></name></person-group> (<year>2011</year>)<source> A Treatise on the Western Hemisphere Caraboidea (Coleoptera): Their classification, distributions, and ways of life Volume III (Carabidae – loxomeriformes, melaeniformes).</source><publisher-name>Pensoft</publisher-name>, <publisher-loc>Sofia-Moscow</publisher-loc>, <lpage>412</lpage> pp.</mixed-citation></ref><ref id="B8"><mixed-citation xmlns:xlink="http://www.w3.org/1999/xlink" xlink:type="simple"><person-group><name name-style="western"><surname>Chaudoir</surname><given-names>M de</given-names></name></person-group> (<year>1837</year>)<article-title> Genres nouveaux et espèces nouvelles de Coléoptères de la famille des Carabiques.</article-title><source>Bulletin de la Société Impériale des Naturalistes de Moscou </source><volume>10</volume>: <fpage>3</fpage>-<lpage>48</lpage>.</mixed-citation></ref></ref-list></tp:taxon-treatment>
