# Supplementary material for: Notes about morphological features of the Western Hemisphere subtribe Ardistomina, and revision of genus Semiardistomis Kult (Coleoptera, Carabidae, Scaritinae, Clivinini)
Source: Zookeys. 2012 Jul 24;(210):19–67. doi: 10.3897/zookeys.210.3042 (PMC3406452; doi:10.3897/zookeys.210.3042)
Supplement: XML Treatment for Semiardistomis pallipes [file zookeys.210.3042-treatment19.xml]

<!DOCTYPE tp:taxon-treatment
  PUBLIC "-//TaxonX//DTD Taxonomic Treatment Publishing DTD v0 20100105//EN" "tax-treatment-NSO.dtd">
<tp:taxon-treatment xmlns:tp="http://www.plazi.org/taxpub"><tp:treatment-meta><mixed-citation publication-type="journal"><person-group><name><surname>Valdés</surname><given-names>Pavel</given-names></name></person-group><article-title>Notes about morphological features of the Western Hemisphere subtribe Ardistomina, and revision of genus 
                    <italic>Semiardistomis</italic> Kult (Coleoptera, Carabidae, Scaritinae, Clivinini)
                </article-title><source>Zookeys</source><day>24</day><month>7</month><year>2012</year><volume>2012</volume><issue>210</issue><fpage>19</fpage><lpage>67</lpage><pub-id pub-id-type="doi">10.3897/zookeys.210.3042</pub-id></mixed-citation></tp:treatment-meta><tp:nomenclature><tp:taxon-name>
                            <tp:taxon-name-part taxon-name-part-type="genus">Semiardistomis</tp:taxon-name-part>
                            <tp:taxon-name-part taxon-name-part-type="species">pallipes</tp:taxon-name-part>
                        <object-id xmlns:xlink="http://www.w3.org/1999/xlink" xlink:type="simple">http://species-id.net/wiki/Semiardistomis_pallipes</object-id>
								</tp:taxon-name><tp:taxon-authority>(Dejean, 1831)</tp:taxon-authority><xref ref-type="fig" rid="F15">Figs 52</xref><xref ref-type="fig" rid="F20">58</xref><tp:nomenclature-citation-list><tp:nomenclature-citation><tp:taxon-name>Clivina pallipes</tp:taxon-name><comment> Dejean, 1831: 510.</comment></tp:nomenclature-citation><tp:nomenclature-citation><tp:taxon-name>Ardistomis pallipes</tp:taxon-name><comment> (Dejean): <xref ref-type="bibr" rid="B31">Putzeys 1846</xref>: 645; <xref ref-type="bibr" rid="B28">Lorenz 2005</xref>: 146.</comment></tp:nomenclature-citation><tp:nomenclature-citation><tp:taxon-name>Ardistomus pallipes</tp:taxon-name><comment> (Dejean): <xref ref-type="bibr" rid="B10">Csiki 1927</xref>: 548; <xref ref-type="bibr" rid="B5">Blackwelder 1944</xref>: 27.</comment></tp:nomenclature-citation><tp:nomenclature-citation><tp:taxon-name>Ardistomus pallipes var. caerulea</tp:taxon-name><comment> Putzeys, 1846: 646.</comment></tp:nomenclature-citation><tp:nomenclature-citation><tp:taxon-name>Ardistomis striga</tp:taxon-name><comment><xref ref-type="bibr" rid="B32">Putzeys 1866</xref>: 211 syn. n.</comment></tp:nomenclature-citation><tp:nomenclature-citation><tp:taxon-name>Semiardistomis pallipes</tp:taxon-name><comment> (Dejean); <xref ref-type="bibr" rid="B15">Erwin 2011</xref>: 237.</comment></tp:nomenclature-citation></tp:nomenclature-citation-list></tp:nomenclature><tp:treatment-sec sec-type="Type material"><title>Type material.</title><p>Lectotype, here designated, at MHNP, pinned, labeled: handwritten in box “pallipes Dej. Colombie C. Gory”/ handwritten “52”/ “Lectotype Clivina pallipes Dej. Des. S.W. Nichols 1984”/ printed in red paper “lectotype”.</p><p>Holotype of <italic><tp:taxon-name>Ardistomis striga</tp:taxon-name></italic> at IRSNB, glued on cardboard, genitalia attached in microvial, labeled: green paper handwritten “A. striga My. Panama. (Mky)”/ printed “Soc. Ent. Belg. Coll. Putzeys”/ red paper printed “Type”/ handwritten “P. Basilewsky Ardistomus striga Putz”/ Holotype Ardistomis striga Putzeys det. DRWhitehead”.
                        </p></tp:treatment-sec><tp:treatment-sec sec-type="Type locality"><title>Type locality.</title><p>Given by <xref ref-type="bibr" rid="B12">Dejean (1831</xref>: 511) as “from surroundings of Carthagene”, Colombia.</p></tp:treatment-sec><tp:treatment-sec sec-type="Diagnosis"><title>Diagnosis.</title><p>Body piceous with green brassy reflections. Elytral surface with isodiametric mesh pattern, striae complete, punctures absent, 3 setiferous punctures on interval 3. Abdominal sternum VII with 4+4 setiferous punctures.</p></tp:treatment-sec><tp:treatment-sec sec-type="Habitus"><title>Habitus.</title><p>dorsal aspect, as in <xref ref-type="fig" rid="F15">Fig. 52</xref>.
                        </p></tp:treatment-sec><tp:treatment-sec sec-type="Measurements and variation"><title>Measurements and variation.</title><p>Variation of measurements (mm) and ratios for <italic><tp:taxon-name>Semiardistomis pallipes</tp:taxon-name></italic> (n=12) are: HL = 0,44–0,54–0,66; PL 0,86–1,01–1,20; PW 0,92–1,10–1,34; EL 2,30–2,74–3,24; EW 1,48–1,72–2,00; SBL 3,70–4,30–5,10; PW/EW 0,64; PW/PL 1,09; PL/EL 0,37; EW/EL 0,63. More western specimens have complete elytral striae, whereas in those from the Amazon Basin the striae are shorter (<xref ref-type="fig" rid="F20">Fig. 58</xref>).
                        </p></tp:treatment-sec><tp:treatment-sec sec-type="Geographical distribution"><title>Geographical distribution</title><p>(<xref ref-type="fig" rid="F20">Fig. 58</xref>)<bold>.</bold> The range of this species extends in South America from northern Brazil and eastern Ecuador north to Colombia, and to Panama in Middle America.<!--PageBreak-->
                        </p></tp:treatment-sec><tp:treatment-sec sec-type="Habitat"><title>Habitat.</title><p>Label data indicate that specimens of <italic><tp:taxon-name>Semiardistomis</tp:taxon-name></italic> pallipes were collected at margins of water bodies.
                        </p></tp:treatment-sec><tp:treatment-sec sec-type="Material examined"><title>Material examined.</title><p>BRAZIL. Pernambuco 4 Jan 1883 (USNM, 30). COLOMBIA. Colombie (MHNP, 9); San Alberto 10 Nov 1968 (MHNP, 8). ECUADOR. Napo Onkone Gare Camp 10 Sep. 1995 (FSCA, 3). PANAMA. Panama Mky (IRSNB, 2). PERU. Madre de Dios Rio Manu 18 Jul 1992 (USNM, 24). VENEZUELA. Venz. (IRSNB, 1)</p></tp:treatment-sec><tp:treatment-sec><!--Section generated to contain objects referenced in tp:taxon-treatment.--><fig id="F15" position="float" orientation="portrait"><label>Figures 51–52.</label><caption><p><bold>51</bold> <italic><tp:taxon-name>Semiardistomis cyaneolimbatus</tp:taxon-name></italic> (Chevrolat) <bold>52</bold> <italic><tp:taxon-name>Semiardistomis pallipes</tp:taxon-name></italic> (Dejean). Dorsal aspect. Scale bar 1 mm.</p></caption><graphic xmlns:xlink="http://www.w3.org/1999/xlink" xlink:href="ZooKeys-210-019-g015.jpg" position="float" orientation="portrait" xlink:type="simple"/></fig><fig id="F20" position="float" orientation="portrait"><label>Figure 58.</label><caption><p>Distribution map, illustrations of exemplar left elytra, and variability of members of the <italic>labialis</italic> species–group in South America. Value inside symbol indicates portion of basal elytra in which striae are impressed, (C, complete impressed). Scale bar 1 mm.</p></caption><graphic xmlns:xlink="http://www.w3.org/1999/xlink" xlink:href="ZooKeys-210-019-g020.jpg" position="float" orientation="portrait" xlink:type="simple"/></fig></tp:treatment-sec><ref-list><ref id="B31"><mixed-citation xmlns:xlink="http://www.w3.org/1999/xlink" xlink:type="simple"><person-group><name name-style="western"><surname>Putzeys</surname><given-names>JAAH</given-names></name></person-group> (<year>1846</year>)<article-title> Monographie des <italic>Clivina</italic> et genres voisins, précédée d’un tableau synoptique des genres de la tribu des scaritides.</article-title><source>Mémoires de la Société Royale des Sciences de Liège </source><volume>2</volume>: <fpage>521</fpage>-<lpage>663</lpage>.</mixed-citation></ref><ref id="B28"><mixed-citation xmlns:xlink="http://www.w3.org/1999/xlink" xlink:type="simple"><person-group><name name-style="western"><surname>Lorenz</surname><given-names>W</given-names></name></person-group> (<year>2005</year>)<source> Systematic list of extant ground beetles of the world (Insecta, Coleoptera “Geadephaga”: Trachypachidae and Carabidae, incl.</source><publisher-name>Paussinae, Cicindelinae, Rhysodinae). W. Lorenz</publisher-name>, <publisher-loc>Tutzing</publisher-loc>, <lpage>530</lpage> pp.</mixed-citation></ref><ref id="B10"><mixed-citation xmlns:xlink="http://www.w3.org/1999/xlink" xlink:type="simple"><person-group><name name-style="western"><surname>Csiki</surname><given-names>E</given-names></name></person-group> (<year>1931</year>)<article-title> Carabidae: Harpalinae V (Pars 115).</article-title> In: <person-group><name name-style="western"><surname>Junk</surname><given-names>W</given-names></name><name name-style="western"><surname>Shenkling</surname><given-names>S</given-names></name></person-group> (<role>Eds</role>). <issue-title>Coleopterorum catalogus.</issue-title><source>Volume II. Carabidae II, W. Junk, Berlin</source>: <fpage>739</fpage>-<lpage>1022</lpage>.</mixed-citation></ref><ref id="B5"><mixed-citation xmlns:xlink="http://www.w3.org/1999/xlink" xlink:type="simple"><!--PageBreak--><person-group><name name-style="western"><surname>Blackwelder</surname><given-names>RE</given-names></name></person-group> (<year>1944</year>)<article-title> Checklist of the coleopterous insects of Mexico, Central America, The West Indies, and South America. Part 1.</article-title><source>Smithsonian Institution, United States National Museum Bulletin </source><volume>185</volume>: <fpage>1</fpage>-<lpage>188</lpage>.</mixed-citation></ref><ref id="B32"><mixed-citation xmlns:xlink="http://www.w3.org/1999/xlink" xlink:type="simple"><person-group><name name-style="western"><surname>Putzeys</surname><given-names>JAAH</given-names></name></person-group> (<year>1866</year>)<article-title> Révision générale des clivinides.</article-title><source>Annales de la Société Entomologique de Belgique </source><volume>10</volume>: <fpage>3</fpage>-<lpage>242</lpage>.</mixed-citation></ref><ref id="B15"><mixed-citation xmlns:xlink="http://www.w3.org/1999/xlink" xlink:type="simple"><person-group><name name-style="western"><surname>Erwin</surname><given-names>TL</given-names></name></person-group> (<year>2011</year>)<source> A Treatise on the Western Hemisphere Caraboidea (Coleoptera): Their classification, distributions, and ways of life Volume III (Carabidae – loxomeriformes, melaeniformes).</source><publisher-name>Pensoft</publisher-name>, <publisher-loc>Sofia-Moscow</publisher-loc>, <lpage>412</lpage> pp.</mixed-citation></ref><ref id="B12"><mixed-citation xmlns:xlink="http://www.w3.org/1999/xlink" xlink:type="simple"><person-group><name name-style="western"><surname>Dejean</surname><given-names>PFMA</given-names></name></person-group> (<year>1831</year>)<source> Species général des Coléoptères, de la collection de M.</source><publisher-name>le Comte Dejean. Tome cinquième. Méquignon-Marvis</publisher-name>, <publisher-loc>Paris</publisher-loc>, <lpage>883</lpage> pp.</mixed-citation></ref></ref-list></tp:taxon-treatment>
