# Supplementary material for: Notes about morphological features of the Western Hemisphere subtribe Ardistomina, and revision of genus Semiardistomis Kult (Coleoptera, Carabidae, Scaritinae, Clivinini)
Source: Zookeys. 2012 Jul 24;(210):19–67. doi: 10.3897/zookeys.210.3042 (PMC3406452; doi:10.3897/zookeys.210.3042)
Supplement: XML Treatment for Semiardistomis propinquus [file zookeys.210.3042-treatment20.xml]

<!DOCTYPE tp:taxon-treatment
  PUBLIC "-//TaxonX//DTD Taxonomic Treatment Publishing DTD v0 20100105//EN" "tax-treatment-NSO.dtd">
<tp:taxon-treatment xmlns:tp="http://www.plazi.org/taxpub"><tp:treatment-meta><mixed-citation publication-type="journal"><person-group><name><surname>Valdés</surname><given-names>Pavel</given-names></name></person-group><article-title>Notes about morphological features of the Western Hemisphere subtribe Ardistomina, and revision of genus 
                    <italic>Semiardistomis</italic> Kult (Coleoptera, Carabidae, Scaritinae, Clivinini)
                </article-title><source>Zookeys</source><day>24</day><month>7</month><year>2012</year><volume>2012</volume><issue>210</issue><fpage>19</fpage><lpage>67</lpage><pub-id pub-id-type="doi">10.3897/zookeys.210.3042</pub-id></mixed-citation></tp:treatment-meta><tp:nomenclature><tp:taxon-name>
                            <tp:taxon-name-part taxon-name-part-type="genus">Semiardistomis</tp:taxon-name-part>
                            <tp:taxon-name-part taxon-name-part-type="species">propinquus</tp:taxon-name-part>
                        <object-id xmlns:xlink="http://www.w3.org/1999/xlink" xlink:type="simple">http://species-id.net/wiki/Semiardistomis_propinquus</object-id>
								</tp:taxon-name><tp:taxon-authority>(Putzeys, 1866)</tp:taxon-authority><xref ref-type="fig" rid="F17">Figs 54</xref><xref ref-type="fig" rid="F21">59</xref><tp:nomenclature-citation-list><tp:nomenclature-citation><tp:taxon-name>Ardistomis propinqua</tp:taxon-name><comment> Putzeys, 1866: 214; <xref ref-type="bibr" rid="B4">Bates 1881</xref>: 35.</comment></tp:nomenclature-citation><tp:nomenclature-citation><tp:taxon-name>Ardistomus propinquus</tp:taxon-name><comment> Putzeys: <xref ref-type="bibr" rid="B10">Csiki 1927</xref>: 548; <xref ref-type="bibr" rid="B5">Blackwelder 1944</xref>: 27.</comment></tp:nomenclature-citation><tp:nomenclature-citation><tp:taxon-name>Ardistomis propinquus</tp:taxon-name><comment> Putzeys: <xref ref-type="bibr" rid="B28">Lorenz 2005</xref>: 146.</comment></tp:nomenclature-citation><tp:nomenclature-citation><tp:taxon-name>Ardistomis (Semiardistomis) propinquus</tp:taxon-name><comment> Putzeys: <xref ref-type="bibr" rid="B20">Kult 1950</xref>: 302.</comment></tp:nomenclature-citation><tp:nomenclature-citation><tp:taxon-name>Semiardistomis propinquus</tp:taxon-name><comment> (Putzeys); <xref ref-type="bibr" rid="B15">Erwin 2011</xref>: 237.</comment></tp:nomenclature-citation></tp:nomenclature-citation-list></tp:nomenclature><tp:treatment-sec sec-type="Type material"><title>Type material.</title><p>Lectotype, here designated, male at IRSNB, glued on card, genitalia attached in microvial, labeled: green paper handwritten "A. propinqua Mex. (Sallé) Chd."/ handwritten " Lectotype Ardistomis propinqua Putzeys det. DRWhitehead"/ "Ardistomus propinquus Putz P Basilewsky 1955"/ printed "Soc. Ent. Belg. Coll. Putzeys"/ "Syntype".</p><p>Paralectotypes, here designated: two specimens at IRSNB labeled as the lectotype. Another 3 paralectotypes at MHNP labeled: handwritten in box "propinqua Chaud. Mexique Las Peras. Sallé".</p><p><bold>Type area</bold>. Given by <xref ref-type="bibr" rid="B32">Putzeys (1866</xref>: 214) as “Mexique (Oaxaca)”.
                        </p><p><bold>Diagnosis.</bold> Body piceous with green reflections. Elytral surface completely smooth, striae continuously impressed in basal 1/8, punctures deeply impressed in basal 2/3, most punctures with setae, 3 setiferous punctures on interval 3. Abdominal sternum VII with 4+4 setiferous punctures.
                        </p><p><bold>Habitus.</bold> dorsal aspect, as in <xref ref-type="fig" rid="F17">Fig. 54</xref>.
                        </p></tp:treatment-sec><tp:treatment-sec sec-type="Measurements and variation"><title>Measurements and variation.</title><p>Variation of measurements (mm) and ratios for <italic><tp:taxon-name>Semiardistomis propinquus</tp:taxon-name></italic> from Mexico (n=6) are: HL = 0,60–0,62–0,63; PL 1,03–1,14–1,25; PW 1,03–1,23–1,30; EL 3,31–3,47–3,63; EW 1,88–2,01–2,13; SBL 5,04–5,23–5,44; PW/EW 0,61; PW/PL 1,08; PL/EL 0,33; EW/EL 0,58.
                        </p><p>Despite the presence of setiferous punctures (other than the usual three in interval 3) and the proportionally larger elytra, this species is markedly similar to <italic><tp:taxon-name>Semiardistomis labialis</tp:taxon-name></italic> and is possibly simply a hirsute form of that species. Similar variation has been documented for other <tp:taxon-name>Carabidae</tp:taxon-name>, including <italic><tp:taxon-name>Agonum decorum</tp:taxon-name></italic> (Say) (<xref ref-type="bibr" rid="B24">Liebherr 1983</xref>).
                        </p></tp:treatment-sec><tp:treatment-sec sec-type="Geographical distribution"><title>Geographical distribution</title><p>(<xref ref-type="fig" rid="F21">Fig. 59</xref>)<bold>.</bold> records indicate that this species is restricted to mountains in southern Mexico.
                        </p></tp:treatment-sec><tp:treatment-sec sec-type="Habitat and activity"><title>Habitat and activity.</title><p>Label data indicate that exemplars of this species have been collected during the night at margins of a small pond.</p></tp:treatment-sec><tp:treatment-sec sec-type="Taxonomic note"><title>Taxonomic note.</title><p>This species probably constitutes a morph of <italic><tp:taxon-name>Semiardistomis labialis</tp:taxon-name></italic> (Chaudoir). If this is shown to be so, the name <italic><tp:taxon-name>Semiardistomis propinquus</tp:taxon-name></italic> will become a junior synonym of the name <italic><tp:taxon-name>Semiardistomis labialis</tp:taxon-name></italic>.
                        </p></tp:treatment-sec><tp:treatment-sec sec-type="Material examined"><title>Material examined.</title><p>In addition to types: MEXICO. Guanajuato (IRSNB, 3) Puebla 20 May 1973 (USNM, 42) Oaxaca Jul. 1964 (USNM, 14) Jalisco S. Guadalajara Jul 1964 (USNM, 4) Michoacan (USNM, 1) Chiapas May 1974 (FSCA, 12) Guerrero Picaya 12 Jun 2004 (CAS, 8) Morelos, Tepoztlan 27 Oct 2004 (CAS, 7).</p><fig id="F17" position="float" orientation="portrait"><label>Figures 54–55.</label><caption><p><bold>54</bold> <italic><tp:taxon-name>Semiardistomis propinquus</tp:taxon-name></italic> (Putzeys) <bold>55</bold> <italic><tp:taxon-name>Semiardistomis viridis</tp:taxon-name></italic> (Say). Dorsal aspect. Scale bar 1 mm.</p></caption><graphic xmlns:xlink="http://www.w3.org/1999/xlink" xlink:href="ZooKeys-210-019-g017.jpg" position="float" orientation="portrait" xlink:type="simple"/></fig></tp:treatment-sec><tp:treatment-sec><!--Section generated to contain objects referenced in tp:taxon-treatment.--><fig id="F21" position="float" orientation="portrait"><label>Figure 59.</label><caption><p>Distribution map of members of the <italic>labialis</italic> species–group in Central America.</p></caption><graphic xmlns:xlink="http://www.w3.org/1999/xlink" xlink:href="ZooKeys-210-019-g021.jpg" position="float" orientation="portrait" xlink:type="simple"/></fig></tp:treatment-sec><ref-list><ref id="B4"><mixed-citation xmlns:xlink="http://www.w3.org/1999/xlink" xlink:type="simple"><person-group><name name-style="western"><surname>Bates</surname><given-names>HW</given-names></name></person-group> (<year>1881</year>)<article-title> Insecta, Coleoptera, Carabidae, Cicindelidae.</article-title> In: <person-group><name name-style="western"><surname>Godman</surname><given-names>FD</given-names></name><name name-style="western"><surname>Salvin</surname><given-names>O</given-names></name></person-group> (<role>Eds</role>). <issue-title>Biologia Centrali– Americana.</issue-title><source>Coleoptera. Volume 1, Part 1. Taylor and Francis, London</source>: <fpage>1</fpage>-<lpage>40</lpage>.</mixed-citation></ref><ref id="B10"><mixed-citation xmlns:xlink="http://www.w3.org/1999/xlink" xlink:type="simple"><person-group><name name-style="western"><surname>Csiki</surname><given-names>E</given-names></name></person-group> (<year>1931</year>)<article-title> Carabidae: Harpalinae V (Pars 115).</article-title> In: <person-group><name name-style="western"><surname>Junk</surname><given-names>W</given-names></name><name name-style="western"><surname>Shenkling</surname><given-names>S</given-names></name></person-group> (<role>Eds</role>). <issue-title>Coleopterorum catalogus.</issue-title><source>Volume II. Carabidae II, W. Junk, Berlin</source>: <fpage>739</fpage>-<lpage>1022</lpage>.</mixed-citation></ref><ref id="B5"><mixed-citation xmlns:xlink="http://www.w3.org/1999/xlink" xlink:type="simple"><!--PageBreak--><person-group><name name-style="western"><surname>Blackwelder</surname><given-names>RE</given-names></name></person-group> (<year>1944</year>)<article-title> Checklist of the coleopterous insects of Mexico, Central America, The West Indies, and South America. Part 1.</article-title><source>Smithsonian Institution, United States National Museum Bulletin </source><volume>185</volume>: <fpage>1</fpage>-<lpage>188</lpage>.</mixed-citation></ref><ref id="B28"><mixed-citation xmlns:xlink="http://www.w3.org/1999/xlink" xlink:type="simple"><person-group><name name-style="western"><surname>Lorenz</surname><given-names>W</given-names></name></person-group> (<year>2005</year>)<source> Systematic list of extant ground beetles of the world (Insecta, Coleoptera “Geadephaga”: Trachypachidae and Carabidae, incl.</source><publisher-name>Paussinae, Cicindelinae, Rhysodinae). W. Lorenz</publisher-name>, <publisher-loc>Tutzing</publisher-loc>, <lpage>530</lpage> pp.</mixed-citation></ref><ref id="B20"><mixed-citation xmlns:xlink="http://www.w3.org/1999/xlink" xlink:type="simple"><person-group><name name-style="western"><surname>Kult</surname><given-names>K</given-names></name></person-group> (<year>1950</year>)<article-title> New Neotropical species of the group Ardistominina (Carabidae, Col.).</article-title><source>Arthropoda </source><volume>1</volume>: <fpage>299</fpage>-<lpage>325</lpage>.</mixed-citation></ref><ref id="B15"><mixed-citation xmlns:xlink="http://www.w3.org/1999/xlink" xlink:type="simple"><person-group><name name-style="western"><surname>Erwin</surname><given-names>TL</given-names></name></person-group> (<year>2011</year>)<source> A Treatise on the Western Hemisphere Caraboidea (Coleoptera): Their classification, distributions, and ways of life Volume III (Carabidae – loxomeriformes, melaeniformes).</source><publisher-name>Pensoft</publisher-name>, <publisher-loc>Sofia-Moscow</publisher-loc>, <lpage>412</lpage> pp.</mixed-citation></ref><ref id="B32"><mixed-citation xmlns:xlink="http://www.w3.org/1999/xlink" xlink:type="simple"><person-group><name name-style="western"><surname>Putzeys</surname><given-names>JAAH</given-names></name></person-group> (<year>1866</year>)<article-title> Révision générale des clivinides.</article-title><source>Annales de la Société Entomologique de Belgique </source><volume>10</volume>: <fpage>3</fpage>-<lpage>242</lpage>.</mixed-citation></ref><ref id="B24"><mixed-citation xmlns:xlink="http://www.w3.org/1999/xlink" xlink:type="simple"><person-group><name name-style="western"><surname>Liebherr</surname><given-names>JK</given-names></name></person-group> (<year>1983</year>)<article-title> Genetic basis for polymorphism in the ground beetle, <italic>Agonum decorum</italic> (Say) (Coleoptera: Carabidae).</article-title><source>Annals of the Entomological Society of America </source><volume>76</volume> (<issue>3</issue>): <fpage>349</fpage>-<lpage>357</lpage>.</mixed-citation></ref></ref-list></tp:taxon-treatment>
