# Supplementary material for: Notes about morphological features of the Western Hemisphere subtribe Ardistomina, and revision of genus Semiardistomis Kult (Coleoptera, Carabidae, Scaritinae, Clivinini)
Source: Zookeys. 2012 Jul 24;(210):19–67. doi: 10.3897/zookeys.210.3042 (PMC3406452; doi:10.3897/zookeys.210.3042)
Supplement: XML Treatment for Semiardistomis semipunctatus [file zookeys.210.3042-treatment21.xml]

<!DOCTYPE tp:taxon-treatment
  PUBLIC "-//TaxonX//DTD Taxonomic Treatment Publishing DTD v0 20100105//EN" "tax-treatment-NSO.dtd">
<tp:taxon-treatment xmlns:tp="http://www.plazi.org/taxpub"><tp:treatment-meta><mixed-citation publication-type="journal"><person-group><name><surname>Valdés</surname><given-names>Pavel</given-names></name></person-group><article-title>Notes about morphological features of the Western Hemisphere subtribe Ardistomina, and revision of genus 
                    <italic>Semiardistomis</italic> Kult (Coleoptera, Carabidae, Scaritinae, Clivinini)
                </article-title><source>Zookeys</source><day>24</day><month>7</month><year>2012</year><volume>2012</volume><issue>210</issue><fpage>19</fpage><lpage>67</lpage><pub-id pub-id-type="doi">10.3897/zookeys.210.3042</pub-id></mixed-citation></tp:treatment-meta><tp:nomenclature><tp:taxon-name>
                            <tp:taxon-name-part taxon-name-part-type="genus">Semiardistomis</tp:taxon-name-part>
                            <tp:taxon-name-part taxon-name-part-type="species">semipunctatus</tp:taxon-name-part>
                        <object-id xmlns:xlink="http://www.w3.org/1999/xlink" xlink:type="simple">http://species-id.net/wiki/Semiardistomis_semipunctatus</object-id>
								</tp:taxon-name><tp:taxon-authority>(Dejean, 1831)</tp:taxon-authority><xref ref-type="fig" rid="F20">Fig. 58</xref><tp:nomenclature-citation-list><tp:nomenclature-citation><tp:taxon-name>Clivina semipunctata</tp:taxon-name><comment> Dejean, 1831: 509.</comment></tp:nomenclature-citation><tp:nomenclature-citation><tp:taxon-name>Ardistomis semipunctata</tp:taxon-name><comment> (Dejean): <xref ref-type="bibr" rid="B31">Putzeys 1846</xref>: 648.</comment></tp:nomenclature-citation><tp:nomenclature-citation><tp:taxon-name>Ardistomus semipunctatus</tp:taxon-name><comment> (Dejean): <xref ref-type="bibr" rid="B10">Csiki 1927</xref>: 549; <xref ref-type="bibr" rid="B5">Blackwelder 1944</xref>: 27.</comment><!--PageBreak--></tp:nomenclature-citation><tp:nomenclature-citation><tp:taxon-name>Ardistomis semipunctatus</tp:taxon-name><comment> (Dejean): <xref ref-type="bibr" rid="B28">Lorenz 2005</xref>: 146.</comment></tp:nomenclature-citation><tp:nomenclature-citation><tp:taxon-name>Ardistomis (Semiardistomis) semipunctatus</tp:taxon-name><comment> (Dejean): <xref ref-type="bibr" rid="B20">Kult 1950</xref>: 316.</comment></tp:nomenclature-citation><tp:nomenclature-citation><tp:taxon-name>Semiardistomis semipunctata</tp:taxon-name><comment> (Dejean); <xref ref-type="bibr" rid="B15">Erwin 2011</xref>: 238.</comment></tp:nomenclature-citation></tp:nomenclature-citation-list></tp:nomenclature><tp:treatment-sec sec-type="Type material"><title>Type material.</title><p>Lectotype, here designated, at MHNP, pinned, labeled: green paper handwritten “Buenos Ayres Lacordaire”/ handwritten “ 24”/ “Lectotype Clivina pallipes Dej. Des. S.W. Nichols 1984”/ printed on red paper “Lectotype”.</p></tp:treatment-sec><tp:treatment-sec sec-type="Type locality"><title>Type locality.</title><p>Given by <xref ref-type="bibr" rid="B12">Dejean (1831</xref>: 509) as "parties méridionales de Brésil et dans les environs de Buenos Ayres", Brazil and Argentina.</p></tp:treatment-sec><tp:treatment-sec sec-type="Diagnosis"><title>Diagnosis.</title><p>Body piceous with green bluish reflections. Elytral surface completely smooth, striae continuously impressed in basal 1/8, without or with few punctures, 3 setiferous pores on interval 3. Abdominal sternum VII with 4+4 setiferous punctures.</p></tp:treatment-sec><tp:treatment-sec sec-type="Measurements and variation"><title>Measurements and variation.</title><p>Variation of measurements (mm) and ratios for <italic><tp:taxon-name>Semiardistomis semipunctatus</tp:taxon-name></italic> (n=18) are: HL = 0,46–0,58–0,65; PL 0,93–1,07–1,16; PW 0,95–1,14–1,28; EL 2,25–2,78–3,06; EW 1,38–1,69–1,88; SBL 3,70–4,43–4,86; PW/EW 0,68; PW/PL 1,07; PL/EL 0,39; EW/EL 0,61.
                        </p><p>Morphological variation is observed in the elytral punctures. In three different samples from Sta Catarina, Nova Teutonia, Brazil, exemplars with this form are mixed with exemplars of <italic><tp:taxon-name>Semiardistomis deletus</tp:taxon-name></italic> together with intermediate forms.
                        </p></tp:treatment-sec><tp:treatment-sec sec-type="Geographical distribution"><title>Geographical distribution</title><p>(<xref ref-type="fig" rid="F20">Fig. 58</xref>)<bold>.</bold> The known range of this species is confined to a South American area south of the Tropic of Capricorn, extending from southeastern Brazil westward to western Argentina, and south to southern Uruguay.
                        </p></tp:treatment-sec><tp:treatment-sec sec-type="Material examined"><title>Material examined.</title><p>ARGENTINA. Buenos Aires Delta Parana Jan 1943 (IRSNB, 2). BRAZIL. Campos (HECO, 2); Nova Teutonia (IRSNB, 16); Nova Teutona Sta Catarina Nov 1955 (MHNP, 8); Sta Catarina Nov 1970 (USNM, 21). URUGUAY. Montevideo (IRSNB, 4).</p></tp:treatment-sec><tp:treatment-sec><!--Section generated to contain objects referenced in tp:taxon-treatment.--><fig id="F20" position="float" orientation="portrait"><label>Figure 58.</label><caption><p>Distribution map, illustrations of exemplar left elytra, and variability of members of the <italic>labialis</italic> species–group in South America. Value inside symbol indicates portion of basal elytra in which striae are impressed, (C, complete impressed). Scale bar 1 mm.</p></caption><graphic xmlns:xlink="http://www.w3.org/1999/xlink" xlink:href="ZooKeys-210-019-g020.jpg" position="float" orientation="portrait" xlink:type="simple"/></fig></tp:treatment-sec><ref-list><ref id="B31"><mixed-citation xmlns:xlink="http://www.w3.org/1999/xlink" xlink:type="simple"><person-group><name name-style="western"><surname>Putzeys</surname><given-names>JAAH</given-names></name></person-group> (<year>1846</year>)<article-title> Monographie des <italic>Clivina</italic> et genres voisins, précédée d’un tableau synoptique des genres de la tribu des scaritides.</article-title><source>Mémoires de la Société Royale des Sciences de Liège </source><volume>2</volume>: <fpage>521</fpage>-<lpage>663</lpage>.</mixed-citation></ref><ref id="B10"><mixed-citation xmlns:xlink="http://www.w3.org/1999/xlink" xlink:type="simple"><person-group><name name-style="western"><surname>Csiki</surname><given-names>E</given-names></name></person-group> (<year>1931</year>)<article-title> Carabidae: Harpalinae V (Pars 115).</article-title> In: <person-group><name name-style="western"><surname>Junk</surname><given-names>W</given-names></name><name name-style="western"><surname>Shenkling</surname><given-names>S</given-names></name></person-group> (<role>Eds</role>). <issue-title>Coleopterorum catalogus.</issue-title><source>Volume II. Carabidae II, W. Junk, Berlin</source>: <fpage>739</fpage>-<lpage>1022</lpage>.</mixed-citation></ref><ref id="B5"><mixed-citation xmlns:xlink="http://www.w3.org/1999/xlink" xlink:type="simple"><!--PageBreak--><person-group><name name-style="western"><surname>Blackwelder</surname><given-names>RE</given-names></name></person-group> (<year>1944</year>)<article-title> Checklist of the coleopterous insects of Mexico, Central America, The West Indies, and South America. Part 1.</article-title><source>Smithsonian Institution, United States National Museum Bulletin </source><volume>185</volume>: <fpage>1</fpage>-<lpage>188</lpage>.</mixed-citation></ref><ref id="B28"><mixed-citation xmlns:xlink="http://www.w3.org/1999/xlink" xlink:type="simple"><person-group><name name-style="western"><surname>Lorenz</surname><given-names>W</given-names></name></person-group> (<year>2005</year>)<source> Systematic list of extant ground beetles of the world (Insecta, Coleoptera “Geadephaga”: Trachypachidae and Carabidae, incl.</source><publisher-name>Paussinae, Cicindelinae, Rhysodinae). W. Lorenz</publisher-name>, <publisher-loc>Tutzing</publisher-loc>, <lpage>530</lpage> pp.</mixed-citation></ref><ref id="B20"><mixed-citation xmlns:xlink="http://www.w3.org/1999/xlink" xlink:type="simple"><person-group><name name-style="western"><surname>Kult</surname><given-names>K</given-names></name></person-group> (<year>1950</year>)<article-title> New Neotropical species of the group Ardistominina (Carabidae, Col.).</article-title><source>Arthropoda </source><volume>1</volume>: <fpage>299</fpage>-<lpage>325</lpage>.</mixed-citation></ref><ref id="B15"><mixed-citation xmlns:xlink="http://www.w3.org/1999/xlink" xlink:type="simple"><person-group><name name-style="western"><surname>Erwin</surname><given-names>TL</given-names></name></person-group> (<year>2011</year>)<source> A Treatise on the Western Hemisphere Caraboidea (Coleoptera): Their classification, distributions, and ways of life Volume III (Carabidae – loxomeriformes, melaeniformes).</source><publisher-name>Pensoft</publisher-name>, <publisher-loc>Sofia-Moscow</publisher-loc>, <lpage>412</lpage> pp.</mixed-citation></ref><ref id="B12"><mixed-citation xmlns:xlink="http://www.w3.org/1999/xlink" xlink:type="simple"><person-group><name name-style="western"><surname>Dejean</surname><given-names>PFMA</given-names></name></person-group> (<year>1831</year>)<source> Species général des Coléoptères, de la collection de M.</source><publisher-name>le Comte Dejean. Tome cinquième. Méquignon-Marvis</publisher-name>, <publisher-loc>Paris</publisher-loc>, <lpage>883</lpage> pp.</mixed-citation></ref></ref-list></tp:taxon-treatment>
