# Supplementary material for: Notes about morphological features of the Western Hemisphere subtribe Ardistomina, and revision of genus Semiardistomis Kult (Coleoptera, Carabidae, Scaritinae, Clivinini)
Source: Zookeys. 2012 Jul 24;(210):19–67. doi: 10.3897/zookeys.210.3042 (PMC3406452; doi:10.3897/zookeys.210.3042)
Supplement: XML Treatment for Semiardistomis viridis [file zookeys.210.3042-treatment22.xml]

<!DOCTYPE tp:taxon-treatment
  PUBLIC "-//TaxonX//DTD Taxonomic Treatment Publishing DTD v0 20100105//EN" "tax-treatment-NSO.dtd">
<tp:taxon-treatment xmlns:tp="http://www.plazi.org/taxpub"><tp:treatment-meta><mixed-citation publication-type="journal"><person-group><name><surname>Valdés</surname><given-names>Pavel</given-names></name></person-group><article-title>Notes about morphological features of the Western Hemisphere subtribe Ardistomina, and revision of genus 
                    <italic>Semiardistomis</italic> Kult (Coleoptera, Carabidae, Scaritinae, Clivinini)
                </article-title><source>Zookeys</source><day>24</day><month>7</month><year>2012</year><volume>2012</volume><issue>210</issue><fpage>19</fpage><lpage>67</lpage><pub-id pub-id-type="doi">10.3897/zookeys.210.3042</pub-id></mixed-citation></tp:treatment-meta><tp:nomenclature><tp:taxon-name>
                            <tp:taxon-name-part taxon-name-part-type="genus">Semiardistomis</tp:taxon-name-part>
                            <tp:taxon-name-part taxon-name-part-type="species">viridis</tp:taxon-name-part>
                        <object-id xmlns:xlink="http://www.w3.org/1999/xlink" xlink:type="simple">http://species-id.net/wiki/Semiardistomis_viridis</object-id>
								</tp:taxon-name><tp:taxon-authority>(Say, 1823)</tp:taxon-authority><xref ref-type="fig" rid="F17">Figs 55</xref><xref ref-type="fig" rid="F18"/><xref ref-type="fig" rid="F19">-57</xref><tp:nomenclature-citation-list><tp:nomenclature-citation><tp:taxon-name>Clivina viridis</tp:taxon-name><comment> Say, 1823: 21; <xref ref-type="bibr" rid="B26">Lindroth and Freitag 1969</xref>: 334.</comment></tp:nomenclature-citation><tp:nomenclature-citation><tp:taxon-name>Clivina rostrata</tp:taxon-name><comment> Dejean, 1825: 419; Synonymy by <xref ref-type="bibr" rid="B21">LeConte (1857</xref>: 80); Lectotype designated by <xref ref-type="bibr" rid="B7">Bousquet (2006</xref>: 11).</comment></tp:nomenclature-citation><tp:nomenclature-citation><tp:taxon-name>Ardistomis vicinus</tp:taxon-name><comment> Putzeys, 1846: 647; Synonymy by <xref ref-type="bibr" rid="B21">LeConte (1857</xref>: 80); Lectotype designated by <xref ref-type="bibr" rid="B7">Bousquet (2006</xref>: 11).</comment></tp:nomenclature-citation><tp:nomenclature-citation><tp:taxon-name>Ardistomis rostrata</tp:taxon-name><comment> (Dejean): <xref ref-type="bibr" rid="B31">Putzeys 1846</xref>: 647.</comment></tp:nomenclature-citation><tp:nomenclature-citation><tp:taxon-name>Ardistomis viridis</tp:taxon-name><comment> (Say): <xref ref-type="bibr" rid="B21">LeConte 1857</xref>: 80; <xref ref-type="bibr" rid="B32">Putzeys 1866</xref>: 214; <xref ref-type="bibr" rid="B22">LeConte 1879</xref>: 32; <xref ref-type="bibr" rid="B6">Blatchley 1910</xref>: 63; <xref ref-type="bibr" rid="B13">Downie and Arnett 1996</xref>: 112.</comment><!--PageBreak--></tp:nomenclature-citation><tp:nomenclature-citation><tp:taxon-name>Ardistomus viridis</tp:taxon-name><comment> (Say): <xref ref-type="bibr" rid="B10">Csiki 1927</xref>: 549.</comment></tp:nomenclature-citation><tp:nomenclature-citation><tp:taxon-name>Ardistomis (Ardistomiellus) viridis</tp:taxon-name><comment> (Say): <xref ref-type="bibr" rid="B20">Kult 1950</xref>: 303.</comment></tp:nomenclature-citation><tp:nomenclature-citation><tp:taxon-name>Semiardistomis viridis</tp:taxon-name><comment> (Say); <xref ref-type="bibr" rid="B15">Erwin 2011</xref>: 238.</comment></tp:nomenclature-citation></tp:nomenclature-citation-list></tp:nomenclature><tp:treatment-sec sec-type="Type material"><title>Type material.</title><p>Neotype, designated by <xref ref-type="bibr" rid="B26">Lindroth and Freitag (1969</xref>: 334), at Museum of Comparative Zoology, not examined.</p></tp:treatment-sec><tp:treatment-sec sec-type="Type locality"><title>Type locality.</title><p>Philadelphia Neck, Pennsylvania, U.S.A.</p></tp:treatment-sec><tp:treatment-sec sec-type="Diagnosis"><title>Diagnosis.</title><p>Body piceous with green reflections. Two pairs of supraorbital setae. More than two premedial setiferous punctures on pronotal disc. Elytral surface completely smooth, striae absent, punctures deeply impressed, setiferous. Abdominal sternum VII with 6+6 setiferous punctures. Body length given by <xref ref-type="bibr" rid="B7">Bousquet (2006</xref>: 11) as 5.0–6.5 mm.</p></tp:treatment-sec><tp:treatment-sec sec-type="Habitus"><title>Habitus.</title><p>dorsal aspect, as in <xref ref-type="fig" rid="F17">Fig. 55</xref>.
                        </p></tp:treatment-sec><tp:treatment-sec sec-type="Geographical distribution"><title>Geographical distribution</title><p>(<xref ref-type="fig" rid="F21">Fig. 59</xref>)<bold>.</bold> Known from southeastern United States and Bahama Islands in the West Indies (<xref ref-type="bibr" rid="B29">Nichols 1988a</xref>; <xref ref-type="bibr" rid="B7">Bousquet 2006</xref>).
                        </p></tp:treatment-sec><tp:treatment-sec sec-type="Habitat and activity"><title>Habitat and activity.</title><p>I collected this species in the “Eagle trail” at the Grassy Waters Preserve in West Palm Beach on April 2, 2011. Adults were active during the day on sandy margins of a fresh water pond (<xref ref-type="fig" rid="F18">Fig. 56</xref>).
                        </p></tp:treatment-sec><tp:treatment-sec sec-type="Material examined"><title>Material examined.</title><p>USA. Marion Co. V 99 Fla (USNM, 2) Jackson Co, Fla XII 97 (FSCA, 4). Sarasota Co, Fla. May 68 (USNM, 2) San Jacinto Co. Tex, Jun 68 (USNM, 4). West Palm Beach, Fla, March 2011(PVCCu, 12) Etats unis (MHNP, 6).</p><fig id="F18" position="float" orientation="portrait"><label>Figure 56.</label><caption><p>Habitat of <italic><tp:taxon-name>Semiardistomis viridis</tp:taxon-name></italic> (Say) at Grassy Waters Preserve, West Palm Beach, Florida, USA</p></caption><graphic xmlns:xlink="http://www.w3.org/1999/xlink" xlink:href="ZooKeys-210-019-g018.jpg" position="float" orientation="portrait" xlink:type="simple"/></fig></tp:treatment-sec><tp:treatment-sec><!--Section generated to contain objects referenced in tp:taxon-treatment.--><fig id="F17" position="float" orientation="portrait"><label>Figures 54–55.</label><caption><p><bold>54</bold> <italic><tp:taxon-name>Semiardistomis propinquus</tp:taxon-name></italic> (Putzeys) <bold>55</bold> <italic><tp:taxon-name>Semiardistomis viridis</tp:taxon-name></italic> (Say). Dorsal aspect. Scale bar 1 mm.</p></caption><graphic xmlns:xlink="http://www.w3.org/1999/xlink" xlink:href="ZooKeys-210-019-g017.jpg" position="float" orientation="portrait" xlink:type="simple"/></fig><fig id="F19" position="float" orientation="portrait"><label>Figure 57.</label><caption><p>Distribution map of members of the <italic>puncticollis</italic> species–group.</p></caption><graphic xmlns:xlink="http://www.w3.org/1999/xlink" xlink:href="ZooKeys-210-019-g019.jpg" position="float" orientation="portrait" xlink:type="simple"/></fig><fig id="F21" position="float" orientation="portrait"><label>Figure 59.</label><caption><p>Distribution map of members of the <italic>labialis</italic> species–group in Central America.</p></caption><graphic xmlns:xlink="http://www.w3.org/1999/xlink" xlink:href="ZooKeys-210-019-g021.jpg" position="float" orientation="portrait" xlink:type="simple"/></fig></tp:treatment-sec><ref-list><ref id="B26"><mixed-citation xmlns:xlink="http://www.w3.org/1999/xlink" xlink:type="simple"><person-group><name name-style="western"><surname>Lindroth</surname><given-names>CH</given-names></name><name name-style="western"><surname>Freitag</surname><given-names>R</given-names></name></person-group> (<year>1969</year>)<article-title> North American ground-beetles (Coleoptera, Carabidae, excluding Cicindelinae) described by Thomas Say: designation of lectotypes and neotypes.</article-title><source>Psyche </source><volume>76</volume>: <fpage>326</fpage>-<lpage>61</lpage>.</mixed-citation></ref><ref id="B21"><mixed-citation xmlns:xlink="http://www.w3.org/1999/xlink" xlink:type="simple"><person-group><name name-style="western"><surname>LeConte</surname><given-names>JL</given-names></name></person-group> (<year>1857</year>)<article-title> Synopsis of the species <italic>Clivina</italic> and allied genera inhabiting the United States.</article-title><source>Proceedings of the Academy of Natural Sciences of Philadelphia </source><volume>9</volume>: <fpage>75</fpage>-<lpage>83</lpage>.</mixed-citation></ref><ref id="B7"><mixed-citation xmlns:xlink="http://www.w3.org/1999/xlink" xlink:type="simple"><person-group><name name-style="western"><surname>Bousquet</surname><given-names>Y</given-names></name></person-group> (<year>2006</year>)<article-title> Review of the species of Ardistomina (Coleoptera: Carabidae: Clivinini) in America north of Mexico.</article-title><source>Zootaxa</source><volume>1308</volume>: <fpage>1</fpage>-<lpage>29</lpage>.</mixed-citation></ref><ref id="B31"><mixed-citation xmlns:xlink="http://www.w3.org/1999/xlink" xlink:type="simple"><person-group><name name-style="western"><surname>Putzeys</surname><given-names>JAAH</given-names></name></person-group> (<year>1846</year>)<article-title> Monographie des <italic>Clivina</italic> et genres voisins, précédée d’un tableau synoptique des genres de la tribu des scaritides.</article-title><source>Mémoires de la Société Royale des Sciences de Liège </source><volume>2</volume>: <fpage>521</fpage>-<lpage>663</lpage>.</mixed-citation></ref><ref id="B32"><mixed-citation xmlns:xlink="http://www.w3.org/1999/xlink" xlink:type="simple"><person-group><name name-style="western"><surname>Putzeys</surname><given-names>JAAH</given-names></name></person-group> (<year>1866</year>)<article-title> Révision générale des clivinides.</article-title><source>Annales de la Société Entomologique de Belgique </source><volume>10</volume>: <fpage>3</fpage>-<lpage>242</lpage>.</mixed-citation></ref><ref id="B22"><mixed-citation xmlns:xlink="http://www.w3.org/1999/xlink" xlink:type="simple"><person-group><name name-style="western"><surname>LeConte</surname><given-names>JL</given-names></name></person-group> (<year>1879</year>)<article-title> Synoptic tables: <italic>Ardistomis</italic>, Putz.; <italic>Aspidoglossa</italic>, Putz.; <italic>Clivina</italic>, Latr.; <italic>Schizogenius</italic>, Putz.</article-title><source>Bulletin of the Brooklyn Entomological Society </source><volume>2</volume>: <fpage>32</fpage>-<lpage>34</lpage>.</mixed-citation></ref><ref id="B6"><mixed-citation xmlns:xlink="http://www.w3.org/1999/xlink" xlink:type="simple"><person-group><name name-style="western"><surname>Blatchley</surname><given-names>WS</given-names></name></person-group> (<year>1910</year>)<source> An illustrated descriptive catalogue of the Coleoptera or beetles (exclusive of the Rhynchophora) known to occur in Indiana –with bibliography and descriptions of new species.</source><publisher-name>The Nature Publishing Co</publisher-name>, <publisher-loc>Indianapolis</publisher-loc>, <lpage>1386</lpage> pp.doi: <ext-link ext-link-type="uri" xlink:href="http://dx.doi.org/10.5962/bhl.title.56580" xlink:type="simple">10.5962/bhl.title.56580</ext-link></mixed-citation></ref><ref id="B13"><mixed-citation xmlns:xlink="http://www.w3.org/1999/xlink" xlink:type="simple"><person-group><name name-style="western"><surname>Downie</surname><given-names>NM</given-names></name><name name-style="western"><surname>Arnett</surname><given-names>Jr RH</given-names></name></person-group> (<year>1996</year>)<source> The beetles of northeastern North America.</source><publisher-name>Volume I: Introduction; suborders Archostemata, Adephaga, and Polyphaga, thru superfamily Cantharoidea. The Sandhill Crane Press</publisher-name>, <publisher-loc>Gainesville</publisher-loc>, <lpage>880</lpage> pp.</mixed-citation></ref><ref id="B10"><mixed-citation xmlns:xlink="http://www.w3.org/1999/xlink" xlink:type="simple"><person-group><name name-style="western"><surname>Csiki</surname><given-names>E</given-names></name></person-group> (<year>1931</year>)<article-title> Carabidae: Harpalinae V (Pars 115).</article-title> In: <person-group><name name-style="western"><surname>Junk</surname><given-names>W</given-names></name><name name-style="western"><surname>Shenkling</surname><given-names>S</given-names></name></person-group> (<role>Eds</role>). <issue-title>Coleopterorum catalogus.</issue-title><source>Volume II. Carabidae II, W. Junk, Berlin</source>: <fpage>739</fpage>-<lpage>1022</lpage>.</mixed-citation></ref><ref id="B20"><mixed-citation xmlns:xlink="http://www.w3.org/1999/xlink" xlink:type="simple"><person-group><name name-style="western"><surname>Kult</surname><given-names>K</given-names></name></person-group> (<year>1950</year>)<article-title> New Neotropical species of the group Ardistominina (Carabidae, Col.).</article-title><source>Arthropoda </source><volume>1</volume>: <fpage>299</fpage>-<lpage>325</lpage>.</mixed-citation></ref><ref id="B15"><mixed-citation xmlns:xlink="http://www.w3.org/1999/xlink" xlink:type="simple"><person-group><name name-style="western"><surname>Erwin</surname><given-names>TL</given-names></name></person-group> (<year>2011</year>)<source> A Treatise on the Western Hemisphere Caraboidea (Coleoptera): Their classification, distributions, and ways of life Volume III (Carabidae – loxomeriformes, melaeniformes).</source><publisher-name>Pensoft</publisher-name>, <publisher-loc>Sofia-Moscow</publisher-loc>, <lpage>412</lpage> pp.</mixed-citation></ref><ref id="B29"><mixed-citation xmlns:xlink="http://www.w3.org/1999/xlink" xlink:type="simple"><person-group><name name-style="western"><surname>Nichols</surname><given-names>SW</given-names></name></person-group> (<year>1988a</year>)<source> Systematics and biogeography of West Indian Scaritinae (Coleoptera: Carabidae).</source><publisher-name>Doctoral dissertation, Cornell University, Ithaca</publisher-name>, <publisher-loc>New York</publisher-loc>, <lpage>393</lpage> pp.</mixed-citation></ref></ref-list></tp:taxon-treatment>
